# Supplementary material for: Genome-wide characterization of the PPR gene family and its potential roles in stress responses and chloroplast RNA editing in Brassica rapa
Source: Front Plant Sci. 2026 Jun 15;17:1860005. doi: 10.3389/fpls.2026.1860005 (PMC13311020; doi:10.3389/fpls.2026.1860005)
Supplement: Supplementary file 3 [file Table2.xlsx]

## Sheet: Subcellular localization
Table S2 Subcellular localization distribution of each PPR subgroup predicted by ProtComp
Subgroup	ProtComp prediction	Gene No.	ratio
P	Mitochondrial	127	0.465201
P	Extracellular	90	0.32967
P	Chloroplast	47	0.172161
P	Nuclear	7	0.025641
P	Endoplasmic reticulum	1	0.003663
P	Plasma membrane	1	0.003663
PLS	Chloroplast	5	0.357143
PLS	Extracellular	5	0.357143
PLS	Mitochondrial	4	0.285714
PLS-E1	Mitochondrial	6	0.75
PLS-E1	Chloroplast	1	0.125
PLS-E1	Extracellular	1	0.125
PLS-E2	Mitochondrial	57	0.522936
PLS-E2	Chloroplast	33	0.302752
PLS-E2	Plasma membrane	11	0.100917
PLS-E2	Extracellular	8	0.0733945
PLS-E+	Mitochondrial	4	0.571429
PLS-E+	Chloroplast	2	0.285714
PLS-E+	Extracellular	1	0.142857
PLS-DYW	Mitochondrial	45	0.54878
PLS-DYW	Chloroplast	26	0.317073
PLS-DYW	Plasma membrane	7	0.0853659
PLS-DYW	Extracellular	4	0.0487805
