# Supplementary material for: Genome-wide characterization of the PPR gene family and its potential roles in stress responses and chloroplast RNA editing in Brassica rapa
Source: Front Plant Sci. 2026 Jun 15;17:1860005. doi: 10.3389/fpls.2026.1860005 (PMC13311020; doi:10.3389/fpls.2026.1860005)
Supplement: Supplementary file 4 [file Table3.xlsx]

## Sheet: ppr_tpm
Table S3 TPM values of PPR genes in B.rapa different tissues
gene_id	flower_1	flower_2	flower_3	leaf_1	leaf_2	leaf_3	petiole_1	petiole_2	petiole_3	root_1	root_2	root_3	silique_1	silique_2	silique_3	stem_1	stem_2	stem_3
BraA01g000070.4C	2.59725	2.01338	3.53763	8.90014	10.5996	9.19521	0.536707	0.768001	0.563059	0.540303	0.615473	0.830283	4.35952	3.61346	4.13739	1.22936	0.869263	0.89311
BraA01g000620.4C	3.98347	3.65799	4.5497	5.42274	7.66194	4.93154	1.22848	0.255798	0.335857	0.389046	0.359809	0.203282	6.80494	8.12713	9.13889	0.287859	1.52869	0.272528
BraA01g000910.4C	11.6334	11.1887	13.4424	35.6148	36.7795	40.821	3.87605	7.40649	7.51351	9.1525	8.09061	8.01379	16.9197	20.8947	21.7656	18.0305	10.7687	11.0455
BraA01g002790.4C	24.5259	27.1274	26.3419	20.762	19.1696	21.4206	34.8624	22.6883	24.386	16.1485	19.7072	18.379	37.8101	37.0811	35.6635	20.6916	18.6005	12.3138
BraA01g001970.4C	0.515908	0.529462	0.847131	1.624	1.9682	1.03353	0.676925	0.517588	0.234812	2.63621	0.494445	1.92451	1.15945	1.22522	1.16088	0.689246	0.77648	0.517997
BraA01g003340.4C	0.665986	0.977969	0.456432	1.73158	0.972059	0.757207	0.165487	0.133349	0.696185	1.45335	0.349661	0.141787	1.87864	1.7502	1.17448	0.674759	0.561532	0.481647
BraA01g003590.4C	12.4726	12.5792	11.0494	34.25	34.6078	35.6955	0.6055	1.30756	0.509675	1.80058	0.882417	2.30198	12.4261	12.1	14.5928	8.48393	1.96463	3.51108
BraA01g004980.4C	0.531696	0.362755	0.481957	0.560134	0.987716	0.897425	0.802032	0.168131	0.537475	0.921595	0.314571	0.986879	0.756195	1.21059	0.784341	0.625353	0.437095	1.0908
BraA01g006210.4C	0	0	0	0	0	0	0	0	0	0	0	0	0	0	0	0	0	0
BraA01g005750.4C	11.3105	9.09582	11.5763	4.55638	5.63955	5.4145	8.78901	9.58194	5.96695	12.9661	13.0136	16.116	8.42263	9.82536	10.0225	6.78405	5.99383	6.86345
BraA01g005760.4C	0.533227	0.515918	0.305831	1.62396	1.08361	1.99022	1.18695	0.641601	0.959607	1.82835	1.41774	1.17757	0.84204	0.675562	0.539064	2.12985	2.41818	1.3251
BraA01g007130.4C	0.906066	0.94997	0.61037	2.23418	2.43255	2.68254	1.79412	0.362555	1.0313	1.68323	1.78908	1.36459	1.33736	1.39376	1.99979	1.9938	0.615631	1.69216
BraA01g007040.4C	5.09795	5.37503	5.69188	9.07958	9.73338	9.41619	0.610442	0.422033	0.684109	0.532551	0.494145	1.04363	7.06045	6.82991	8.85988	1.58716	1.33521	0.398727
BraA01g007300.4C	0.272972	0	0	0	0	0	0	0	0	0	0	0	0	0	0	0	0	0
BraA01g007240.4C	1.02569	1.05749	0.62554	2.09949	2.04638	1.93661	0.874163	0.899339	0.584288	1.67983	1.75211	0.984494	1.22013	1.17784	1.77709	2.40198	0.446564	0.885118
BraA01g008880.4C	0	0	0	0	0	0	0	0	0	0	0.375306	0.689502	0	0	0	0	0	0
BraA01g010420.4C	1.98557	1.58237	1.34233	5.22916	4.70237	6.18228	2.91857	4.04042	3.55478	2.3571	2.4065	2.19399	1.93926	1.92026	2.96349	1.85457	1.59864	2.47891
BraA01g010480.4C	1.8873	1.44751	1.83305	4.72073	3.76441	3.51174	0.917046	0.752703	0.612079	2.35095	2.02701	3.43869	2.98061	1.37349	2.80104	2.63657	2.15128	1.49023
BraA01g011250.4C	1.66897	2.39527	1.86711	2.54717	2.6105	1.47929	1.66831	0.501184	0.446925	2.61501	1.74848	1.8504	2.9151	2.54661	3.2547	2.08408	1.19176	0.510125
BraA01g011920.4C	0.925827	1.36195	0.549554	0.567445	0.577068	1.1135	1.15381	0.745448	1.19348	0.7303	0.629558	1.12672	1.82842	1.69841	2.17388	1.74769	1.13899	0.847244
BraA01g012020.4C	0.512616	0.370397	1.98943	1.13609	1.31267	0.909625	1.16511	1.06613	0.659316	0.292905	0.921262	0.685346	2.51676	1.49064	2.43459	1.09689	1.34272	0.849093
BraA01g012120.4C	2.668	4.48913	3.32113	3.61514	3.22339	3.46074	1.33065	0.779511	0.592905	1.20338	1.96837	1.92154	4.10279	5.25261	5.76254	2.09117	1.09761	0.714819
BraA01g011390.4C	2.38918	3.86613	3.61157	5.22586	5.42447	5.40886	7.33002	8.05857	8.2039	5.31283	5.76333	5.82714	3.71139	6.47591	5.00274	4.16038	3.95286	3.51306
BraA01g011630.4C	18.6572	21.2642	19.9671	4.42753	4.78155	5.44581	3.49789	1.70043	2.17938	3.08877	2.47065	2.72068	6.21234	6.41834	5.36517	2.402	1.69406	1.28693
BraA01g011640.4C	1.11618	0.97386	0.488958	0.993263	0.899407	1.0981	0.8964	0.228518	0.587362	1.17384	0.603416	1.24161	0.577136	1.53829	1.608	0.608433	0.988738	0.96003
BraA01g012660.4C	1.19122	1.09853	0.505206	2.37168	3.72477	3.16218	1.44933	0.206635	0.446492	0.529021	0.680854	0.773652	2.13944	2.28192	3.77585	1.63855	0.855169	0.594323
BraA01g013510.4C	2.93	4.04898	4.00652	8.80204	10.3727	8.08893	7.07763	6.23831	5.73073	12.5892	13.3962	12.6033	6.7833	5.07026	7.48516	6.63629	7.79427	7.68391
BraA01g016160.4C	4.33544	5.53763	5.27429	2.71544	3.35645	2.65082	1.99117	1.98462	1.39679	4.69701	1.30005	2.91981	2.54276	2.61104	3.7109	2.31133	0.954368	1.69267
BraA01g018480.4C	0.494744	0.491511	0.826012	2.39311	4.67076	4.53286	0.7572	0.477753	0.890613	0.625009	1.09657	0.902045	1.60662	1.19327	1.37989	3.24764	1.72701	2.45412
BraA01g017800.4C	0.419967	1.38079	0.90318	1.46287	1.71806	2.548	2.59927	1.41181	1.69887	1.89632	2.64624	1.4841	2.94987	2.12482	2.55803	1.48342	1.15849	0.8691
BraA01g017570.4C	2.4252	2.61419	3.12277	1.8466	1.6457	1.80724	3.61946	3.78185	2.3123	6.84781	7.11957	6.85295	3.98307	4.32666	3.01397	3.03193	1.61759	1.78536
BraA01g017680.4C	0.559894	1.21648	0.297092	0.44745	0.128028	1.19288	0.299295	0.150124	0.115502	0.330382	0.356215	0.840982	1.39368	0.694091	1.07052	0.671037	0.746557	0.1465
BraA01g019770.4C	1.36867	2.1743	1.39928	2.84756	4.35985	4.02033	2.11188	4.14159	3.78489	3.2382	2.10066	4.92239	3.01414	2.41125	2.33016	2.34398	2.39359	2.04127
BraA01g020360.4C	1.24113	0.631025	0.682128	2.12932	2.82253	2.62058	1.11943	1.53319	1.29547	1.06361	0.473524	0.681089	1.18521	2.00534	1.92646	2.29932	1.69528	1.39885
BraA01g020600.4C	4.74961	5.02398	2.43128	7.36939	5.45597	6.87465	7.34709	5.22755	3.60347	1.35543	1.23206	1.84056	5.66525	4.8529	4.99561	2.46396	1.31099	1.18814
BraA01g021490.4C	0.749839	1.32021	0.629486	1.73691	1.48876	1.03475	0.827636	0.426234	0.441999	1.02438	1.09367	1.27014	2.08444	1.90698	2.93918	0.797611	0.348924	0.652474
BraA01g021960.4C	2.46901	2.82194	1.9346	2.75304	3.38181	4.48044	1.96408	0.520712	0.665257	1.65835	2.1782	3.08614	5.47602	5.16518	4.45714	2.48574	1.41301	1.80765
BraA01g024270.4C	0.525558	0.386435	0.320953	2.32278	1.10068	2.54396	0.726196	0.124595	0.273638	0.294522	0.551496	0.122205	1.06434	0.956392	1.25143	0.790312	0.99973	0.554011
BraA01g024170.4C	17.3811	18.9615	13.3732	15.1926	17.0413	17.5832	17.3272	10.844	12.9932	8.6496	9.5385	8.12229	26.7246	26.4465	24.417	23.2043	12.734	11.3173
BraA01g024350.4C	5.56113	3.90667	4.24358	4.3554	4.32511	4.53745	5.26042	5.32371	4.23306	3.94896	4.21065	3.02621	6.00201	3.8162	4.1944	6.61485	6.42815	3.99882
BraA01g024480.4C	1.7074	2.37872	1.01844	3.13489	2.82394	2.16632	1.764	1.92492	1.0623	3.19016	3.34832	2.35701	3.82322	3.48339	3.16933	2.75478	3.7934	3.28561
BraA01g025540.4C	8.80806	7.61118	6.82956	9.47605	6.75767	10.42	3.94065	1.8217	2.27705	4.45462	4.42043	5.71064	6.74457	7.17419	8.59099	6.69347	4.79237	3.93083
BraA01g029680.4C	10.2292	10.21	9.27388	10.6559	10.4399	11.375	8.55973	4.68492	4.88259	1.72528	2.27977	1.85225	17.2297	19.9116	21.4257	4.81448	5.86203	2.95653
BraA01g030940.4C	11.5185	16.703	8.48865	18.3562	17.6997	20.1513	43.6406	38.3539	44.5734	23.9567	23.8132	20.9795	20.6993	21.9407	20.4434	20.0597	15.5975	14.9221
BraA01g034570.4C	0.665898	1.30233	0.882551	1.04306	1.49777	0.576686	2.40291	1.85992	0.979614	2.27014	1.94716	2.57861	1.5051	0.760256	1.33184	1.69573	0.562117	0.40878
BraA01g037430.4C	0.803572	1.36911	0.861062	1.48538	1.80049	1.40248	0.327789	0.901358	0.763857	1.06611	1.77554	1.02182	3.17422	2.33766	2.3784	1.67115	1.18411	1.7438
BraA01g037630.4C	0.440308	0.743175	0.599498	0.793191	0.978679	0.967709	1.20345	0	0.606636	0.259138	0.157286	0	0.622575	0.885233	0.922054	1.17969	1.49259	0.488047
BraA01g037710.4C	0.153469	0.09634	0.217281	0.516877	0.912651	0.581899	0.239536	0.505449	0.321008	0.076326	0.149162	0.225007	0.477677	0.435051	0.431376	0.467409	0.143538	0
BraA01g037720.4C	6.35202	9.20563	7.50402	7.94071	7.40009	7.7244	1.90441	3.16704	3.26018	3.06057	3.48597	3.88149	9.43145	9.87722	13.7977	7.02169	3.69232	4.02499
BraA01g038110.4C	0.753124	0.535778	0.265596	1.10533	1.71883	0.966811	0.629158	0.146055	0.365255	0.285245	0.341144	0.737968	1.46425	1.03729	0.963442	1.48885	1.00386	0.742149
BraA01g038960.4C	0.466436	1.46112	0.248599	1.52661	1.85458	1.96984	1.38195	0.663174	0.770823	2.42476	1.76615	3.47377	0.657645	0.603686	1.41948	2.34539	1.20633	1.84895
BraA01g039260.4C	0.772789	1.43609	1.32728	2.087	2.06969	2.53174	0.556563	1.99639	1.07986	0.679598	0.231999	0.811104	1.58498	2.18154	1.73598	0.734282	0.460266	0.570126
BraA01g039620.4C	0.666192	0.577104	0.516056	1.20949	1.22468	1.47604	0.789814	0.202702	0.575513	0.573883	0.495068	0.74247	1.11034	0.790519	0.793303	1.32975	1.12068	0.704326
BraA01g040170.4C	9.48777	10.0177	4.6518	8.55582	9.97844	9.93099	14.0674	6.21194	6.39718	7.84031	8.03105	10.0203	17.8725	12.9015	8.66724	7.53668	7.52652	5.64397
BraA01g040180.4C	3.04922	3.03811	1.62374	2.64064	3.18004	3.61984	2.369	0.705587	2.08834	4.53517	3.53848	1.86723	2.4744	3.30265	4.46947	3.37433	2.87887	2.18431
BraA01g043400.4C	0.947352	0.870642	0.909312	0.645415	0.868291	1.31877	0.695685	1.00516	0.557105	1.83268	1.07794	1.85369	2.27458	1.39656	1.61236	1.52998	1.1522	1.95665
BraA01g046080.4C	16.6841	11.7765	12.3091	12.0302	10.9102	12.5545	18.2189	11.9729	14.3134	3.09756	4.71807	3.17511	21.2089	25.7703	24.1599	12.3363	13.8645	5.40041
BraA01g046340.4C	0.61356	0.548304	0.360486	1.52538	0.815565	0.804134	0.685333	0.141781	0.525344	0.933254	0.269957	0.259194	0.584506	0.859544	1.18791	0.542781	0.568293	0.65353
BraA02g001100.4C	5.47107	7.40767	6.88705	10.7065	9.83408	10.6378	0.529964	0.341962	0.212495	1.59599	0.561536	0.949641	7.32443	8.10439	4.64309	2.17908	1.04108	0.638077
BraA02g002710.4C	0	0	0.253898	0	0	0	0	0	0.44716	0.329841	0	0.332932	16.4115	29.7314	34.5263	0	0	0
BraA02g003030.4C	4.47631	4.74963	6.14518	7.65085	7.86454	7.4856	20.3766	47.1499	42.1292	53.4692	31.9697	94.471	7.80646	6.49376	9.86509	22.5885	45.7062	86.9795
BraA02g003630.4C	4.90631	3.34416	4.7241	10.5684	10.5624	11.182	1.64256	2.58658	1.69343	3.84856	5.20445	4.75207	7.7057	7.73764	5.97033	2.5363	2.06512	1.71267
BraA02g005170.4C	10.4116	12.5738	10.5773	20.2105	21.8969	20.6548	1.7091	3.54463	2.74627	2.01707	2.15402	2.82601	4.88661	6.4498	6.56955	4.79632	6.27581	8.31901
BraA02g005840.4C	1.01762	0.797796	1.2321	1.30721	0.658386	0.469494	0.653233	0.470918	0.220289	0.333507	0.741727	0.662608	2.04185	3.67128	3.62827	0.430101	0.13762	0.692493
BraA02g006010.4C	3.65342	4.0784	4.14718	2.4779	1.7195	2.64307	1.8652	2.01668	2.09274	1.21971	2.12314	1.39031	4.58483	4.33135	3.5436	2.69961	1.24367	1.29688
BraA02g007780.4C	2.4796	2.30012	0.919051	1.11923	2.32255	3.20058	0.05684	0	0.057891	0.350274	0.393552	0.261642	2.02231	2.3568	1.98738	4.61046	10.5878	3.30325
BraA02g009760.4C	1.62713	2.24915	2.5475	1.19729	1.03782	1.84128	4.70534	2.60703	2.03641	3.95349	2.25687	1.99943	3.37507	3.66278	3.38915	2.13242	0.941949	1.07123
BraA02g016500.4C	0.615431	0.657311	0.821092	1.4348	2.26726	1.75385	2.39386	0.538722	1.02489	1.32359	2.30297	1.26804	2.21755	2.5548	1.76882	0.908511	0.912187	0.785315
BraA02g017520.4C	8.37819	6.15939	6.30612	5.74017	5.26172	6.26733	5.45071	7.38516	8.97801	1.9673	4.06796	1.45245	8.92545	7.07141	6.66102	4.241	3.88	2.43451
BraA02g019510.4C	1.06074	0.953964	0.815048	0.56495	1.02536	1.02236	0.440939	0.079856	0.366454	0.266317	0.086919	0.26036	1.70207	2.16231	1.92093	0.708093	0.335601	0.203291
BraA02g019720.4C	2.50908	3.3077	2.80079	3.46634	3.12921	2.23891	2.9759	2.47483	2.29706	2.1681	2.00964	2.89458	3.12347	5.00745	3.60555	1.80327	1.62235	0.897452
BraA02g020930.4C	4.35058	5.12343	3.40279	4.86486	5.0502	2.70202	5.90879	5.0494	4.29623	3.54113	5.96438	5.38877	5.74074	3.89252	5.47011	3.78556	6.22776	4.09768
BraA02g023240.4C	0.710534	0.578179	0.387272	0.91228	1.00136	1.74857	0.267853	0.062308	0.611382	0.802408	0.195641	0.366641	1.1075	1.27062	2.1007	0.600783	0.125242	0.50027
BraA02g024830.4C	0.240723	0.688359	0.290828	1.01973	0.453922	0.606817	0.750855	0.068171	0.36246	0.181395	0.73632	0.205838	0.734697	1.46803	0.430163	1.83	1.56777	1.17538
BraA02g026300.4C	2.56113	3.54646	2.85307	3.52851	3.55659	2.40514	7.7749	7.17673	6.32498	3.67932	5.2051	2.60213	3.75597	2.19322	2.95355	5.08466	2.35726	2.72097
BraA02g026450.4C	1.31812	4.78674	1.67389	2.1661	2.60494	3.56945	5.91027	7.46843	8.23247	4.53036	4.21121	5.25506	2.31139	2.88516	4.24646	1.71636	2.75011	2.92903
BraA02g027060.4C	40.7514	36.8768	43.4228	1.40492	1.41915	2.28514	2.7287	2.11735	1.63692	3.68336	2.05748	3.44097	2.33581	2.41901	3.08764	3.51708	4.77808	3.1343
BraA02g028320.4C	5.89193	4.0695	5.06771	5.6235	6.03418	6.55201	9.91811	8.43373	9.19784	12.1157	13.5814	10.9776	11.8329	13.3427	13.5436	10.5242	9.99246	7.29974
BraA02g031110.4C	0.391024	0.508495	0.519065	1.23838	1.5617	1.47013	0.514223	0	0.239858	0.419587	0.640087	0.544438	1.44049	0.930346	0.728075	1.25872	0.559554	0.935961
BraA02g034450.4C	0.811778	0.544736	0.265459	1.35642	1.16022	1.50817	0.275192	0	0.375164	0.169024	1.02652	0.238392	0.66339	0.800667	0.438973	0.638636	1.08147	0.853914
BraA02g035470.4C	0.282225	0.435314	0.38624	0.885815	0.704432	1.4227	0.202369	0.225114	0.032233	0.239867	0.470453	0.309306	0.166128	0.714385	0.387816	0.254226	0.948553	0.292939
BraA02g035630.4C	0	0.075757	0	0	0	0	0	0.018597	0	0.018458	0	0	0	0	0	0	0	0
BraA02g037320.4C	1.73598	1.08681	0.918994	5.78116	3.44396	4.61523	3.12784	2.44704	2.57831	2.08935	1.1687	1.55145	3.23174	4.2656	2.8889	2.75974	2.00172	1.23624
BraA02g038320.4C	0	0	1.65545	0	0	0	0.863037	0.901771	0	2.20933	0	0	0	1.26896	0	0	0	0
BraA02g038300.4C	0.131708	0.639362	0.055973	0.510413	0.964098	0.925666	0.009968	0	0.237367	0.025875	0	0.21322	1.12043	0.056407	0.766092	0.388042	0.6849	0.388221
BraA02g038310.4C	0.211247	0.889747	0.011759	0.292058	0.475444	1.17306	0.015553	0	0.169672	0.042257	0.395848	0.315483	0.692935	0.813923	0.522005	0.257912	0.414426	0.483749
BraA02g042700.4C	2.11744	0.934623	1.8827	0.401137	0.279124	0.673238	1.48483	0	0.078969	0.962712	0.535159	1.54126	2.55593	3.28558	1.95134	0	0.824752	0.49344
BraA02g046690.4C	23.7437	36.3658	80.1845	34.3469	35.8721	53.5579	656.49	1285.02	1047.68	837.62	674.336	919.979	17.3304	10.4891	24.3068	167.628	648.476	108.6
BraA02g046700.4C	2.40142	1.23202	7.3328	5.70578	6.15014	3.47263	0.589028	4.50424	0.038828	0.623332	0.536249	1.01001	2.85434	1.01619	4.05692	10.9835	0.763325	1.0892
BraA03g000550.4C	2.39572	3.12128	2.90527	2.25023	3.34238	1.72863	1.90464	2.25016	1.22708	2.1677	1.37434	1.563	2.74109	3.7016	2.90561	3.51882	1.96068	0.998523
BraA03g000560.4C	0.168243	0.295436	0.098698	0.232382	0.178265	0.340597	0.19758	0.078252	0.166159	0.135518	0.078556	0.357223	0.669092	0.353315	0.349352	0.1015	0.121126	0.733619
BraA03g001920.4C	0	0	0	0	0.391371	0.203161	0	0	0.041333	0.222551	0.085204	0.511154	0	0.009677	0	0.085001	0	0
BraA03g003570.4C	0.516056	0.36478	0.798103	2.23662	3.21933	2.01182	1.15881	0.42144	0.593929	1.34537	1.32243	2.25029	1.1365	1.23041	1.35604	1.2158	2.12831	2.41116
BraA03g003710.4C	0.748754	0.667075	0.611906	1.58226	1.13127	1.15139	0.605673	0.394334	0.278822	0.716735	0.669183	1.75409	0.753821	0.831315	0.853251	0.510363	0.143104	0.610808
BraA03g005820.4C	0.34006	0	0	0	0.052089	0	0.067953	0.061507	0	0	0	0	0.095786	0.094169	0.192757	0	0	0
BraA03g006410.4C	4.36558	3.65426	5.10627	8.263	10.234	11.9296	0	0.066579	0	0	0	0	4.3767	5.48097	2.97418	1.59315	0.94276	0.521809
BraA03g007250.4C	0	0	0	0	0	0	0	0	0	0	0	0	0	0	0	0	0	0
BraA03g007260.4C	0	0	0	0	0	0.008049	0	0	0	0.026203	0	0	0	0.007828	0	0	0	0
BraA03g007790.4C	4.61553	4.96042	4.94591	5.1983	5.42404	5.13985	8.44649	8.85414	7.837	7.54143	6.56519	7.18002	3.87843	4.7176	3.27488	4.83686	2.97578	3.14625
BraA03g007800.4C	7.25867	6.10263	7.26395	2.00311	3.35548	4.44384	5.06662	4.80889	3.98491	11.9765	11.0841	8.63205	3.92923	4.49388	4.8309	1.29019	3.01539	2.67809
BraA03g008840.4C	2.21192	1.92789	1.76498	2.31886	2.08004	2.25013	3.58169	4.53662	3.59208	4.6371	6.38304	5.47459	3.09906	3.55898	3.60695	1.05449	3.70821	1.76537
BraA03g013350.4C	0.147346	0.195724	0.05155	0.988113	1.15332	1.14383	0.594502	0	1.06981	0.785386	0.584922	0.53958	0.888514	1.22735	0.704679	1.49576	0.260235	0.687319
BraA03g017520.4C	2.96176	3.57361	3.37126	7.06956	4.82167	6.65386	4.21361	2.37589	3.12364	3.71973	2.6252	3.07717	4.08586	6.02312	5.83154	6.41874	2.94565	3.10051
BraA03g018370.4C	7.44211	9.02152	7.08915	14.7988	13.5668	13.7097	25.012	4.15523	5.04479	0.55324	0.42297	0.951009	8.84824	1.66313	4.49253	9.04043	4.08032	10.8493
BraA03g019750.4C	10.4615	11.7305	8.60655	13.1169	12.834	11.2765	15.7467	12.8515	13.8469	5.19008	7.82366	5.81557	20.8679	17.2692	17.7638	15.247	14.6527	8.25244
BraA03g022050.4C	1.11957	0.845756	1.58549	0.222624	0.406551	0.539089	1.32275	2.07607	1.41757	3.602	1.71101	3.38274	1.2615	1.69703	1.72786	0.439694	0.456535	0.418618
BraA03g021310.4C	7.02663	7.23027	7.99703	3.37813	3.40462	4.1204	3.38723	4.64613	3.34675	5.99421	6.29037	7.56534	6.60698	7.25028	6.48999	4.59819	5.71227	4.42469
BraA03g024180.4C	0.145778	0.408366	0.161058	0	0	0	0	0	0	0	0	0	0	0	0	0	0	0
BraA03g024840.4C	0.434198	0.312671	0.334147	1.39824	0.732465	1.27199	1.2675	0.618589	1.8817	1.27775	0.81713	1.60943	1.18575	0.313953	1.01048	1.60529	2.70684	0.337359
BraA03g025760.4C	0.723055	0.490555	0.167462	0.45259	0.692629	1.14989	0.392927	0.191253	0.344212	1.02106	0.153351	0.333911	1.19755	1.35954	0.218414	1.16518	0.683355	1.33713
BraA03g026750.4C	13.4148	20.6614	21.8169	23.285	22.3335	17.4519	1.58061	1.2817	1.33886	1.74606	1.10054	1.58199	12.6285	9.90855	11.0933	5.36448	2.96065	2.46798
BraA03g027060.4C	0.587224	0.866183	0.275834	1.23083	0.764234	1.65631	0.120215	0.378122	0.659363	3.613	1.62122	2.25148	0.824037	0.674011	0.600357	0.505773	0.854208	0.474088
BraA03g030060.4C	3.0115	3.76035	2.45857	2.84424	3.86715	5.48726	2.4543	0.927385	1.23137	5.001	2.99785	2.72527	2.4838	3.46876	1.6808	1.24189	1.72532	1.37291
BraA03g031150.4C	0.298218	0.214159	0.171132	0.73842	0.605609	0.310151	0.586973	0.080662	0.168104	0.527682	0.207628	0.888564	0.397228	0.305855	0.709581	1.45442	0.072732	0.355636
BraA03g031630.4C	2.86969	4.08171	3.60756	5.68183	4.67588	4.00757	7.06854	5.45928	4.6339	4.23501	5.32868	4.46867	6.44448	4.94522	4.09798	7.11839	4.19835	3.13072
BraA03g031750.4C	1.61357	2.38754	2.40182	3.94486	2.89276	2.89487	4.10404	1.96113	2.76212	2.97949	1.0461	2.03387	3.59638	2.94968	2.5951	2.67275	1.70474	0.814644
BraA03g033690.4C	1.96067	2.28936	1.2391	2.22376	2.53005	2.2118	2.92824	1.46554	1.46273	2.77668	2.66379	1.85815	3.06725	3.17042	2.44487	2.27558	1.36307	1.14617
BraA03g034800.4C	1.66516	2.41886	1.49651	2.08081	1.6776	2.30534	0.843449	0.468725	0.615345	0.928598	0.71359	1.28645	2.27961	2.70832	3.98742	1.4968	0.827733	1.29195
BraA03g034820.4C	0.311338	0.392733	0.611417	0.960021	1.33114	1.25573	0.587521	0.355909	0.262842	0.282448	0.411127	0.628057	0.523811	0.654157	1.57186	0.970782	0.229204	0.390509
BraA03g035560.4C	0	0	0	0	0	0	0	0	0	0	0.002909	0	0	0	0	0	0	0
BraA03g036480.4C	2.31829	1.72943	2.06912	3.55652	2.67206	4.38389	3.7864	1.17098	3.98349	1.67363	2.68601	2.7205	4.83061	3.15473	5.11723	2.2384	2.67708	3.62597
BraA03g037520.4C	0.218357	0.174601	0.155316	1.39189	0.932328	1.52446	0.614352	0.209621	0.298169	0.579228	0.937112	0.354623	0.550185	0.578626	0.343685	1.01371	0.773568	0.373723
BraA03g037990.4C	1.64	2.65097	2.44098	1.27506	1.30773	0.940977	0.517762	0.408795	0.254334	1.76179	1.58173	1.72063	3.42375	2.54146	2.42971	0.653647	0.878642	0.299581
BraA03g038000.4C	0	0	0	0	0	0	0.235547	0.360918	0	0	0	0	0	0	0	0	0	0
BraA03g041180.4C	1.09082	1.8806	2.37115	2.68121	2.72848	3.08679	1.3968	1.80984	2.99994	2.46526	1.65726	3.13748	3.5214	2.56148	2.8893	4.35877	4.20987	4.63996
BraA03g042110.4C	1.59599	0.763897	0.522945	2.54132	1.97326	2.31012	0.750596	0.461844	1.10674	1.39093	0.21958	1.28476	0.992431	0.693052	1.71892	1.5957	1.99938	1.96406
BraA03g042590.4C	0.245116	0.317145	0.159251	1.12968	1.71638	1.20602	0.557431	0.060086	0.424453	0.934419	0.752772	0.53152	0.625572	0.971295	1.3515	0.807638	0.596235	0.283648
BraA03g043130.4C	0.843458	0.614095	0.840587	2.34852	2.04538	2.41486	1.25925	1.10173	1.01391	3.97234	1.4595	2.76589	1.16199	1.19181	0.736761	2.01735	0.889323	2.34795
BraA03g043570.4C	21.148	22.998	18.8636	25.4595	24.9577	24.6637	13.632	14.1158	12.4892	16.7199	21.3998	16.755	22.1157	22.0359	20.776	24.788	21.2999	17.7847
BraA03g044660.4C	27.0644	27.5481	16.1723	18.567	17.5862	17.844	32.7485	34.8831	36.0276	28.057	31.2331	22.3861	35.2457	36.0072	34.2216	33.5772	21.6126	20.5665
BraA03g045190.4C	1.4298	1.97422	2.01426	2.79327	2.21167	1.91238	1.95562	0.456481	1.49754	2.48586	3.63464	3.64398	3.08149	4.24747	4.17176	1.70231	0.746624	0.771613
BraA03g045440.4C	2.52981	2.38284	2.69163	4.31871	4.47247	4.44823	0.864243	0.238856	0.51408	1.9183	1.32728	2.3353	3.36758	3.01729	2.38422	2.1206	0.358982	0.7366
BraA03g045920.4C	0.525208	1.60338	0.72559	2.16942	2.58491	1.50818	0.535888	0.728445	0.71589	3.68081	1.92114	7.73912	0.964257	1.63884	1.70563	1.24639	1.47638	0.682588
BraA03g045680.4C	0.82055	1.03039	0.940996	1.86886	1.71849	2.23644	2.04034	0.903652	1.64184	2.0033	1.81033	1.90057	2.21281	1.85512	2.00672	2.17975	0.624634	1.70442
BraA03g047380.4C	0.14947	0.499165	0.271586	0.638626	0.482459	0.31421	0.181801	0.044798	0.084937	0.274742	0	0.507183	0.299729	0.216701	0.525573	0.947577	0.418068	0.129385
BraA03g048140.4C	0	0	0	0	0	0	0.950396	2.04563	1.35504	3.64883	0.365656	2.09666	0	0	0	0.095769	0.285539	0.734357
BraA03g048640.4C	2.77343	2.36213	2.07217	1.03334	1.31678	0.799413	0.430243	1.10591	1.08037	1.34472	0.963885	2.31563	3.92694	2.66064	2.27489	1.82848	0.827282	1.5202
BraA03g048890.4C	1.57171	1.21228	1.56457	3.74948	2.85128	2.4656	3.47286	3.49815	3.75564	1.54875	1.79445	2.15039	2.63018	3.18304	2.73239	3.1412	2.16362	1.75407
BraA03g049440.4C	6.45411	8.41154	6.73866	15.0329	9.8816	13.0216	3.07022	1.09987	1.27199	1.86792	1.38599	2.11399	10.7284	10.0623	8.07041	3.66054	3.53703	2.10464
BraA03g049880.4C	0.133778	0.075214	0.290709	0.162873	0.134383	0.356113	0.519143	0.055485	0.053422	0.659759	0.449541	0.347293	0.106458	0.212252	0.258951	0.348343	0.024496	0.372165
BraA03g050930.4C	11.5735	13.3136	11.8188	7.41965	6.60164	6.11519	15.6162	13.0283	11.2456	17.3009	20.3377	17.5189	14.7344	17.8577	17.9176	8.33066	5.49859	6.98526
BraA03g056530.4C	0.152864	0.242146	0	0.330065	0.979314	0	0.515685	0	0	0	0.468819	0.143754	0.17093	0	0.257736	0	0.358033	0.219766
BraA03g057680.4C	0.273536	0.516463	0.984141	1.78563	1.73539	1.63823	0.589104	0.175377	0.461704	0.72211	0.891587	1.23853	0.671929	1.12733	0.646957	1.63567	0.672952	1.82466
BraA03g057960.4C	0.088296	0.531774	0.261568	2.05568	1.01227	2.14495	0.541467	0.192916	0.184377	0.190329	1.13563	0.32291	0.090991	0.81115	0.771988	0.765754	0.115899	0.871552
BraA03g058540.4C	7.95444	8.20142	6.75466	14.098	13.6838	15.0996	0.781765	1.23923	0.379184	1.51519	1.08476	2.2228	9.0742	8.64918	7.83924	3.9224	1.01666	1.48333
BraA03g063280.4C	25.4767	25.426	29.8871	43.6502	35.6391	39.5528	4.22187	2.37819	2.77553	2.27726	1.84914	0.826058	20.5519	22.5649	22.2293	6.94215	4.37488	3.94715
BraA03g063550.4C	1.66732	1.80585	1.07214	5.71807	5.54402	6.51915	0	0.076267	0	0	0	0	2.4368	1.11569	1.62523	2.07016	0.880474	0.4646
BraA04g002110.4C	2.05074	2.96464	0.989282	3.5818	2.29995	2.56755	1.62414	2.14995	2.11649	0.987621	2.85755	1.5373	2.19308	3.09452	3.522	6.58437	5.74913	2.69204
BraA04g002710.4C	0.63113	1.64041	0.869259	1.70373	1.25728	1.7932	3.44766	1.60285	3.34852	1.71427	1.41357	1.1223	1.6308	2.98665	1.74143	1.57167	2.06249	1.98619
BraA04g006250.4C	7.4136	7.60322	6.0653	18.898	15.6822	16.8496	6.05559	5.7286	4.6323	6.45326	7.13533	8.69124	10.6637	9.30715	8.23716	3.86654	2.6983	2.02311
BraA04g008910.4C	0.717259	0.998747	0.6492	2.22979	1.5071	1.26248	0.878515	0.545173	0.41497	0.837799	0.990278	1.19995	1.17574	1.56196	1.65631	1.11291	0.586862	1.31045
BraA04g011490.4C	15.7345	15.6504	15.6195	11.7902	11.2001	11.1034	6.24047	5.10889	5.17722	3.35337	2.97527	4.00762	11.3398	14.4965	15.2149	6.4681	4.33619	2.92823
BraA04g012780.4C	0.877625	0.859609	0.420617	2.19778	1.42847	3.0671	2.84522	1.40368	1.06742	2.32318	1.43562	1.7432	1.75061	1.3759	1.84095	2.30249	1.61954	1.83669
BraA04g013190.4C	1.09899	0.815067	0.928975	2.12122	2.00783	2.40146	1.71481	1.04903	0.498787	3.87143	3.31034	3.02889	1.20043	2.70262	1.52385	1.95587	1.34709	2.27936
BraA04g011950.4C	1.43501	1.46907	0.770215	2.07793	2.30331	1.74206	1.00212	0.386391	0.878591	1.22685	0.748578	1.16582	2.30475	2.24783	2.76581	1.351	1.70711	1.13707
BraA04g013650.4C	4.13711	3.31474	2.83779	5.02597	4.84098	4.64838	1.29383	0.848154	0.918993	1.7046	0.757262	0.679285	7.52763	8.05052	6.80692	6.12644	2.84472	1.80957
BraA04g014680.4C	4.64031	4.22237	3.43563	2.7537	5.01458	3.28788	4.45748	6.25887	3.90004	9.08151	5.28064	8.22085	6.70425	5.19204	6.11312	5.9003	6.1261	5.28801
BraA04g015450.4C	2.6147	2.45	2.70135	2.95765	2.54277	2.08827	4.7794	7.53396	3.5425	5.53049	5.56989	4.21239	2.03505	2.87466	1.92621	5.77491	3.07997	1.29913
BraA04g016860.4C	0.415464	0.56169	0.560817	1.58685	0.250834	1.26172	0.279939	0.093411	0	0.337041	0.450792	0.189625	0	1.35079	0.909272	0.890759	0.42395	0.446988
BraA04g017180.4C	2.18104	1.19425	0.93914	2.40162	2.36549	2.89071	3.40158	1.99505	2.58977	2.09714	2.15834	2.64472	3.92892	3.51213	3.71765	3.59957	1.79407	1.46355
BraA04g020980.4C	0.904868	1.33875	0.426766	2.11007	2.427	2.21702	5.47825	1.7061	3.24899	1.37748	0.658838	1.07265	1.70247	3.31565	1.82754	1.70895	2.20713	1.64437
BraA04g021890.4C	0.158603	0.291033	0.449827	0.474848	0.593849	0.527238	1.16306	0.198455	0.821729	0.580694	0.562236	0.56195	0.557027	0.388638	1.10765	0.791851	0.428186	0.283873
BraA04g022030.4C	0	0	0	0.271433	0.010783	0	0.032116	0	0	0.007188	0	0.074629	0	0.010889	0	0	0	0.016039
BraA04g024180.4C	3.29852	2.81324	2.05107	4.45029	4.50694	3.91125	8.70128	7.07504	6.37761	8.82255	5.68987	6.05961	3.8149	3.19385	5.19602	7.10565	2.9219	3.91321
BraA04g026460.4C	1.68066	2.95931	1.67578	3.421	3.78674	3.60958	2.92407	2.09166	1.98916	2.86526	2.63614	3.34412	3.90853	5.10575	4.6779	2.86143	3.63267	3.76125
BraA04g026850.4C	0.37131	0.696766	0.671784	2.16675	2.04965	2.18893	0.967786	0.690215	1.41905	1.31411	1.82784	1.01876	1.68594	1.38242	1.85097	0.824484	0.571622	1.66252
BraA04g028650.4C	2.03268	4.72537	1.25015	5.12061	3.5352	3.65759	4.6323	2.42493	2.6214	3.60249	3.65873	3.39989	3.44077	3.21965	2.81971	3.56641	3.78013	2.8029
BraA04g028660.4C	5.48643	4.18992	4.89917	4.02104	9.83609	11.9603	1.6638	1.22419	0.652244	1.79825	3.61417	0.507616	2.95076	2.92954	5.2153	3.84652	3.18001	2.46843
BraA04g029130.4C	5.11858	4.96974	4.71311	2.42287	2.60998	2.54134	2.19185	2.72498	1.98259	2.18886	2.21184	2.69464	4.9491	5.15874	6.67549	2.88761	0.675698	2.66925
BraA05g001020.4C	0	0	0.120395	0	0	0	0	0	0	0	0	0	0.209464	0	0	0.115136	0	0
BraA05g001010.4C	0.004441	0	0	0	0	0	0.357461	0	0	0.089462	0	0.079464	0	0.004169	0	0	0	0
BraA05g002630.4C	4.24469	4.18457	4.42022	11.3862	8.95358	9.8892	1.41834	2.75178	2.62555	5.62379	3.00557	6.44229	7.32474	6.2248	7.72826	4.72619	1.79585	3.30651
BraA05g002150.4C	0.566163	0.602485	0.319537	1.56231	1.56299	1.45333	0.583014	1.09387	0.28242	1.19958	0.43881	0.76473	0.441036	1.58527	1.66678	1.46813	2.69089	0.647132
BraA05g003530.4C	6.48229	7.24529	6.23808	10.6828	9.58631	10.2465	3.38516	1.58502	1.26462	3.64522	1.89423	3.39576	5.24539	5.45993	6.38422	3.51246	3.87061	2.16809
BraA05g003830.4C	11.163	9.41995	13.7782	3.06189	4.17053	3.70387	5.50199	4.77101	3.75235	4.9911	5.12055	5.64273	6.20537	7.0948	6.38132	3.49573	3.4452	3.79241
BraA05g005300.4C	4.64787	4.8325	3.34634	4.78534	4.90824	4.82718	0.239986	0.105937	0.182442	0.106983	0.145677	0.777473	4.21267	4.2264	4.82019	0.72301	0.362408	0.425801
BraA05g005840.4C	1.07499	1.94368	2.22247	0.903765	1.0297	0.966026	0.383013	0.30668	0	0.427297	0.283711	0.732317	3.11598	2.16033	2.15783	0.208466	0.765455	0.111941
BraA05g008330.4C	1.48836	1.75081	1.498	0.216771	0.740959	0.673915	0.055316	0.102614	0.187551	1.06678	0.123881	0.780573	1.82431	1.89631	2.96114	0.975832	0.783949	0.417594
BraA05g007370.4C	0.749606	0.715178	0.915014	1.92342	3.08451	1.57443	1.20853	4.96326	4.01239	1.34925	1.9783	1.67904	2.14297	1.85541	0.752223	2.57769	3.83725	2.28241
BraA05g008570.4C	0.469055	0.611353	0.777061	1.83602	1.71969	1.64373	0.61257	1.08081	0.561331	0.785821	0.243034	0.468174	0.554334	0.764902	0.645794	1.69931	0.455273	0.539806
BraA05g008800.4C	0.42079	0.532733	0.320133	1.37513	1.16941	2.72607	0.650867	0.126557	0.639395	1.97218	0.906084	0.716481	0.83522	0.751275	1.01469	1.15989	0.689687	1.18096
BraA05g009410.4C	5.52817	4.45722	4.75576	3.95254	5.30301	5.20914	3.10892	4.73856	3.53599	5.3365	3.94482	6.25081	8.85543	8.59069	7.917	3.31255	3.80029	2.94603
BraA05g010280.4C	2.11763	1.97766	2.40498	20.4291	18.6263	25.7783	0	0	0	0	0	0	2.65917	2.20957	3.13009	6.96965	3.15059	3.76995
BraA05g010350.4C	0.660276	0.638638	0.711773	4.16026	2.68766	2.95489	1.74412	1.62829	0.859705	1.46593	1.27048	1.67912	1.51438	1.77909	2.40982	2.84592	3.11672	2.72744
BraA05g010970.4C	0.648792	0.682318	0.531258	1.12204	1.30791	1.34905	0.836115	0.181704	0.20995	0.627916	0	0.824592	0.819627	2.19507	2.13755	1.03224	0.183011	1.7003
BraA05g011590.4C	1.48699	1.16398	0.736059	1.76884	2.06523	2.01274	1.85322	0.808459	1.45571	1.55878	1.36097	1.63947	1.53293	1.79536	1.76557	2.58115	1.25073	1.23949
BraA05g013730.4C	0	0	0	0	0	0	0	0	0	0	0	0	0	0	0	0	0	0
BraA05g013750.4C	0.294216	1.36239	0.859712	0.109925	0	0	0.371888	0.061663	0	0.518066	0.656121	1.16093	2.4194	3.1028	2.82058	0.513316	0.358931	0.142704
BraA05g014940.4C	3.10659	2.96511	2.02453	5.74632	4.86697	4.89038	1.96206	0.440696	0.483364	0.99417	1.06721	0.903367	5.8677	5.2537	5.91911	1.55674	1.36046	2.0244
BraA05g016160.4C	1.13683	2.17608	0.558703	5.79651	3.36716	4.94943	1.75698	0.147554	1.29381	1.64946	0.577372	1.71634	2.95241	2.66212	3.50659	2.87022	1.89599	1.10663
BraA05g016600.4C	1.14141	1.74138	1.14452	2.79808	3.85198	2.30969	2.83305	0.506893	0.857448	1.24921	1.24862	1.69572	2.00185	3.43605	2.79268	1.09251	2.21256	1.41856
BraA05g016680.4C	3.44909	1.96966	1.50335	6.04664	6.59839	3.52177	3.19814	1.16261	1.78403	2.13944	2.101	2.51134	3.94658	6.76122	4.09936	3.55505	1.94023	3.85532
BraA05g017780.4C	0	0	0	0	0	0	0	0	0	0	0	0	0	0	0	0	0	0
BraA05g018590.4C	3.04724	3.61113	2.6018	3.58957	3.66785	2.56269	4.05937	5.17669	2.3341	10.0307	9.21969	8.97355	4.24066	5.46341	3.27592	2.37726	1.77467	2.94065
BraA05g019200.4C	6.23374	6.3411	4.06007	6.97336	4.18978	6.73574	6.07901	5.11906	5.2951	3.88578	4.89464	3.37349	6.49532	7.53135	8.13804	5.85747	3.67568	4.06136
BraA05g025730.4C	2.49668	2.43807	3.6169	4.74451	4.90416	5.1927	0.429045	0.079315	0.143201	0	0.07597	0.062629	4.50361	3.49867	3.84795	0.397502	0.74075	0.421863
BraA05g025870.4C	0.947786	0.793345	0.545041	3.7854	4.26951	3.68218	0.533517	0.77411	1.42606	4.40617	2.30998	5.44655	2.40847	1.35475	1.73185	0.77853	1.24342	1.97107
BraA05g026090.4C	1.50415	1.54847	1.07573	6.82732	6.47436	7.94513	1.8668	0.398588	0.331302	2.75518	1.95541	2.25874	3.64973	2.79948	2.98478	2.63018	3.97063	2.91028
BraA05g026520.4C	8.28473	8.45514	8.48832	12.002	12.9231	11.5316	19.4885	18.7322	19.6135	35.2373	38.9527	30.409	17.8323	13.3765	12.9315	19.3308	24.3877	24.5269
BraA05g026510.4C	0.530825	1.17736	0.812469	1.89931	1.27765	3.20425	0.719696	0.336866	0.618002	0.468313	0.877055	0.877654	1.29897	1.20305	1.51598	1.65277	0.887625	0.287844
BraA05g027160.4C	4.90977	4.39019	3.07398	12.3082	8.73371	8.85001	0.854966	0.566908	0.708086	0.1433	0.347137	0.519728	4.74501	4.87545	5.11427	2.86999	1.05036	1.39882
BraA05g027690.4C	1.13397	0.672287	0.586288	1.32872	0.827551	1.28489	0.920452	0.189362	0.216238	0.965136	0.752162	0.682271	1.83496	1.31914	1.03685	1.12293	0.745594	1.21203
BraA05g028660.4C	0.297596	0.072204	0.131295	0.666793	0.170455	0.565701	0	0	0.367188	0.153163	0	0	0.559842	0.55015	0.943566	0.254332	0.256691	0.152575
BraA05g030520.4C	1.16961	0.968066	0.989552	2.63761	1.8609	2.65426	1.12895	0.589143	0.592895	1.11591	2.82449	1.83645	1.92672	2.95808	7.34929	2.18324	3.02065	1.04393
BraA05g030640.4C	4.19775	8.14853	6.11509	5.04935	4.07601	5.74655	2.40654	1.70183	2.05009	1.99731	1.57241	2.36752	8.12024	6.43848	5.89025	2.76639	1.98547	2.64638
BraA05g031710.4C	6.437	7.64066	7.64576	11.911	13.1619	10.9291	2.27553	3.7453	2.68201	4.58939	3.65646	5.75111	8.47457	11.3666	12.0732	3.78039	1.77767	1.63973
BraA05g031820.4C	0.283857	0.45875	0	0.397806	0.644368	1.31116	0	0.130332	0.33394	1.10478	0.262143	0.603192	0.291706	0.474592	1.16231	0.34942	1.06074	0.342489
BraA05g031840.4C	0.528179	0.925114	0.61657	1.3788	1.52544	2.17963	1.17836	0.457478	0.247342	1.13681	0.625698	0.601718	0.620795	1.90821	0.866565	1.69339	1.15577	1.12904
BraA05g033780.4C	1.3832	1.19041	1.78881	1.65295	1.70485	1.33199	2.85371	3.3722	2.3426	3.46055	1.45507	1.82786	1.98117	1.80428	1.44217	2.03442	3.50659	2.1336
BraA05g034340.4C	1.3642	1.34757	1.96737	9.2825	10.2493	11.8597	2.28696	3.23487	1.45354	8.35358	4.30173	9.08952	3.82821	4.11949	3.15409	7.25253	3.90183	6.66234
BraA05g034900.4C	1.09584	2.83019	2.46244	3.97881	3.46824	3.75239	4.91966	6.64685	6.01949	19.4123	10.6571	13.8261	2.60803	2.52888	3.25374	3.26249	3.76845	3.42138
BraA05g035590.4C	13.1738	17.3194	14.4763	6.68179	7.02635	6.76631	22.8399	15.8291	16.8873	21.1334	21.9282	26.0928	21.8796	18.887	18.166	10.9006	11.4429	11.5903
BraA05g036680.4C	1.75028	2.80152	1.67094	1.55327	2.01216	2.49183	2.86149	2.04078	0.925844	3.53003	3.40385	6.4923	2.79713	1.6897	4.12906	2.70031	1.21134	2.2695
BraA05g037790.4C	2.10661	1.07558	1.7434	2.55078	1.99782	1.9637	1.01564	0.715679	0.585518	1.15603	0.946405	1.06138	1.72361	3.3781	3.6935	1.76042	2.12912	1.02527
BraA05g039250.4C	15.8814	21.4099	17.7656	23.3874	24.6594	23.5971	2.63721	4.38723	3.72772	9.32165	3.28569	6.18077	11.043	12.8195	9.41441	13.2841	5.63597	9.14295
BraA05g039850.4C	1.01849	0.338651	0.509687	1.67772	1.57	2.35047	1.24127	0.420664	1.11835	0.94626	0.326082	0.613328	0.662092	1.30317	0.753745	1.01336	1.83054	1.14226
BraA05g041400.4C	11.7831	8.97151	10.0274	22.5036	23.6372	24.0543	1.43908	1.05427	0.990823	0.753862	1.80221	2.17722	15.7296	17.7515	18.7467	6.7326	7.11824	4.08648
BraA05g042320.4C	0.752642	0.98872	0.596631	0.56799	0.952327	0.737051	0.924963	0.427767	0.30846	1.0205	1.2525	1.81449	1.12119	0.65256	1.18203	0.780545	0.590762	1.35096
BraA05g042400.4C	0.332164	0.052874	0.04664	0.137655	0.097366	0.444215	0.124717	0.004904	0.885727	1.01447	1.00108	1.48826	0.160804	0.096236	0.177606	0.00092	0.110412	0.15965
BraA05g042850.4C	6.98343	4.95975	4.80185	16.254	14.2092	18.162	0.03827	0.074243	0	0	0.783062	0.720962	6.68691	7.44355	8.50533	1.34654	1.28459	0.515206
BraA05g042860.4C	0.239107	0.527795	0.504375	1.29049	2.02761	1.06612	0.929122	1.14758	1.34233	1.53189	2.02189	3.29599	0.91457	1.01432	1.0386	2.07116	1.12603	1.34958
BraA05g043220.4C	1.10367	0.551932	0.790823	0.961749	0.678891	1.08903	2.72724	4.10164	4.75125	7.50819	8.05228	7.72628	1.04362	1.17584	0.405972	2.76262	2.79092	3.09938
BraA05g043620.4C	0.740934	0.38438	0.622567	1.46097	1.32667	1.47082	0.972293	1.21381	1.1116	2.11247	0.842568	1.20844	1.82554	1.59767	1.12071	0.987736	1.13251	2.36017
BraA06g000480.4C	2.91528	3.36372	2.5214	2.21139	1.71599	1.50608	1.67819	1.40374	1.84126	0.571976	1.51744	0.707007	4.73229	4.0983	5.00629	1.35923	1.38649	1.10438
BraA06g001290.4C	1.37891	0.547661	0.6933	1.7345	2.22526	1.70395	1.24646	0.372409	0.551143	1.01246	1.09254	0.868359	1.19514	1.58592	1.17277	0.583172	1.01376	0.520287
BraA06g001980.4C	0.445042	1.07638	0.927031	1.01513	2.07052	1.02084	1.39885	0.273574	0.742551	0.953486	0.422083	1.65053	0.888722	0.929667	0.698154	2.08437	1.50292	1.2915
BraA06g002000.4C	0.861891	0.203696	0.325494	1.20416	1.01794	1.00089	0.977363	0.435624	0.769948	0.56347	0.709455	0.843289	1.19002	0.98476	0.860112	0.946463	1.29187	0.699934
BraA06g004520.4C	1.84886	1.06696	0.62761	2.16131	2.0187	2.28496	1.90093	0.933297	0.844734	2.30379	1.85598	2.12645	1.08252	1.36594	1.32487	1.45454	0.233914	1.27513
BraA06g005430.4C	0.705221	0.917032	0.13477	3.78826	2.69396	2.48362	0.644192	0.346895	0.421476	0.877723	0.489504	1.13336	1.2118	1.52646	1.05028	1.33955	0.788084	0.876375
BraA06g006250.4C	23.0202	30.181	19.3706	12.1046	10.2181	13.2356	37.5292	23.0658	22.1655	33.642	35.8779	44.3248	12.9918	15.7537	13.2307	40.1536	31.0581	43.0629
BraA06g006860.4C	1.02829	1.07935	0.612241	0.74449	2.2835	1.04179	1.18387	0.439157	0.568398	1.07453	1.50729	1.7945	2.82896	3.09184	2.94784	2.01729	1.75167	0.134063
BraA06g006690.4C	0.328491	0.685745	0.26232	2.00614	1.31962	1.53651	0.877126	0.366193	1.19836	1.6585	2.17149	1.00175	1.04776	1.41399	1.214	1.5617	0.650675	0.587673
BraA06g006940.4C	7.13937	5.6994	6.37346	7.85897	8.36625	8.87803	0.516054	0.720203	0.503808	1.84188	1.47598	3.90023	8.81276	6.71193	7.81904	3.17289	1.71613	1.58508
BraA06g007300.4C	1.28278	0.952264	0.778386	1.60722	1.19907	0.825557	0.827615	0.653617	0.327829	1.05995	0.787521	0.952447	1.78344	1.95219	1.46007	0.469377	0.772769	0.528286
BraA06g007220.4C	1.2425	0.783481	0.831626	1.65549	1.93215	1.56716	6.6987	3.38232	5.51502	2.48602	2.68555	2.4579	1.56914	2.17855	0.824958	2.86157	0.347916	1.49001
BraA06g007860.4C	4.88328	4.20787	3.94397	7.86694	6.05278	6.53895	0.460626	0	0.255603	1.34912	1.1725	2.11927	7.05922	7.40442	8.2997	2.49385	1.82639	1.67049
BraA06g008390.4C	5.58037	6.10765	6.17023	16.2703	16.2487	14.5871	12.8572	17.7082	14.5675	15.9455	14.3192	11.8216	10.7526	9.1344	12.6505	21.65	15.994	16.0222
BraA06g008860.4C	0.467254	0.98439	0.440065	1.77975	1.68888	0.811124	4.12532	2.86587	2.47105	0.867335	0.930712	0.677126	0.835777	0.530576	0.98932	1.17727	1.93498	1.58213
BraA06g009910.4C	172.392	216.764	228.553	1191.81	1288.17	1104.61	443.525	658.154	534.334	679.08	714.481	702.847	233.956	178.771	264.915	499.294	263.666	605.799
BraA06g009920.4C	1.534	0.845754	1.46123	2.11349	3.69614	1.93984	1.99552	1.02911	0.957092	6.41767	5.30013	4.86941	2.35793	2.49221	2.77914	3.36698	1.76342	1.83588
BraA06g009930.4C	1.78346	1.53032	1.22002	0.270064	0.48868	1.06994	0.5295	1.60075	0.919086	1.54486	1.50716	2.10173	1.78126	3.49493	2.14854	0.210111	0.690628	1.28305
BraA06g010160.4C	0.975628	0.561333	0.442535	1.34227	1.08179	0.485049	0.585252	0.271481	0.232303	0.112159	0.453302	0.256586	1.1931	1.3497	0.835991	0.697757	0.301625	0.295661
BraA06g011680.4C	6.64261	7.52657	4.30586	3.39893	3.58379	3.68554	0.160201	0.223312	0	0.127807	0.122192	0.839205	12.958	17.1079	16.1571	2.52992	2.0033	1.61558
BraA06g011710.4C	3.65947	3.8648	4.43626	4.65658	5.33624	5.40074	1.46449	0.630061	0.766695	1.31444	0.946112	1.18473	3.83603	6.80115	5.87275	2.11135	0.654753	0.6798
BraA06g012880.4C	0.520619	1.02964	0.217337	2.27036	1.1281	0.945022	0.705494	1.46707	1.14979	3.29844	4.37262	3.65059	1.59506	1.99673	1.23642	1.11333	0.815796	0.435877
BraA06g013550.4C	0.385268	0.187853	0.248147	0.105383	0.414317	0.573981	0	0.111267	0.16335	0.188886	0.313265	0.734719	0.384622	0.196537	0.114149	0.290152	0.095952	0.427525
BraA06g014440.4C	4.09418	3.27823	3.68163	6.82068	5.28553	6.21643	9.16966	8.81949	8.0058	6.40653	6.97508	7.76301	2.80332	2.01072	2.22342	12.0618	10.6901	10.0781
BraA06g015030.4C	12.3049	12.6529	13.4316	7.06837	6.22351	6.78647	10.7823	12.1747	12.6257	15.8556	16.6756	15.2176	10.4094	12.7606	11.8535	15.2182	8.4669	13.2733
BraA06g015600.4C	9.70738	12.6975	7.869	11.877	10.2628	14.3175	25.696	17.6766	17.972	16.4392	16.3419	14.955	16.4336	15.5991	15.5299	16.8468	9.58664	11.2449
BraA06g015760.4C	11.3833	11.2641	11.0259	33.4354	29.4161	31.2395	1.39519	0.933816	0.439142	11.0975	5.24546	9.92296	11.427	11.9206	16.4484	48.1718	19.2812	17.8606
BraA06g016340.4C	5.10397	4.77455	4.26511	8.55386	6.30694	5.31811	18.3307	28.3904	19.6758	25.9872	17.7923	19.476	5.62446	5.3281	6.30623	16.475	7.97963	14.4346
BraA06g016290.4C	0.564644	1.25602	0.432498	2.53651	1.84509	2.55743	0.481474	0.523477	0.57951	1.9392	0.774136	0.894482	1.69819	1.91072	1.22457	1.90636	0.733868	1.73026
BraA06g018100.4C	1.13963	1.61736	1.36486	0.875376	0.640785	0.767885	0.593311	0.52784	0.216178	0.315798	0.275056	0.164138	2.65576	3.59183	4.6293	0.750523	1.12036	0.828191
BraA06g018140.4C	4.38811	9.29948	8.3114	12.716	11.807	15.5559	10.2728	12.0509	9.08878	56.9883	27.1738	81.6395	3.55787	7.21874	7.66114	4.11874	3.46997	17.3577
BraA06g018560.4C	0.090372	0	0	0	0	0	0	0	0.101276	0.263395	0.072354	0.165969	0.609752	0.176433	0	0	0	0
BraA06g018610.4C	3.34603	3.40079	1.6227	7.94796	6.23187	6.90741	2.08844	1.62875	1.41635	1.46112	2.35797	1.47713	4.31757	3.66305	3.97682	2.89146	3.40115	1.92433
BraA06g019430.4C	0	0.059873	0.16228	0	0	0	0.430602	0.067078	0.52047	0	0	0	0.261481	0.26416	0.625308	0.075722	0.063652	0
BraA06g020910.4C	4.02746	3.4526	5.27346	6.48235	6.03833	5.38343	1.85597	1.41942	2.37297	1.06912	1.89821	1.44634	6.51835	6.87753	8.73069	2.27544	2.85619	1.8975
BraA06g026180.4C	1.72479	1.57712	1.39268	2.10739	3.05448	2.17059	5.01468	3.91903	5.77269	2.08383	1.83159	1.48109	4.13005	3.58443	3.96919	6.25561	3.79219	5.14297
BraA06g026430.4C	3.76743	5.00281	4.0884	3.72297	5.7018	4.52205	8.72832	7.50036	6.5349	9.63551	11.1674	8.7582	5.66867	6.34973	4.57679	7.1976	6.01383	3.89725
BraA06g026550.4C	2.03562	2.10039	0.922201	1.75041	2.03872	2.12847	1.67611	0.889266	1.04972	1.31469	0.94543	1.63638	1.63349	2.08304	2.39154	1.77931	2.16127	2.75046
BraA06g026700.4C	1.05449	2.74381	0.993399	1.80025	2.52762	3.73179	1.83963	0.822546	0.529391	0.378115	0.741509	0.773572	1.67301	2.57994	1.80872	2.37988	0.599701	0.585412
BraA06g027190.4C	1.26195	1.22467	0.370123	0.538327	1.69953	1.11367	0.747291	0.40827	0.548355	0.249653	1.03486	0.336796	2.1835	2.11234	0.813815	1.01698	0.328512	0.391693
BraA06g027500.4C	0	0.962739	0.553221	1.30982	1.79568	1.64637	0.274934	1.09298	0.323621	0.870353	1.14731	0.774853	0.669679	1.6879	1.22835	2.77364	2.64471	2.68982
BraA06g027670.4C	6.02043	8.75085	7.0363	6.12475	4.76412	6.24028	15.894	14.5734	13.7193	16.2328	15.4359	11.6963	7.15032	7.80576	7.76943	7.05583	4.73167	6.07324
BraA06g030280.4C	8.03061	7.83722	7.662	6.11369	5.83891	6.23344	4.51141	4.75007	3.87928	6.40753	7.78675	6.59778	7.06978	9.0605	11.1918	4.42496	2.62303	3.42273
BraA06g031360.4C	0.499796	1.58113	0.153609	1.49713	1.37815	2.30859	1.34438	0.424112	0.830906	1.33315	0.688159	1.95306	1.88584	2.35619	3.11787	1.93258	1.1953	1.30159
BraA06g031350.4C	6.1639	6.42404	7.07175	5.73811	5.37233	6.86227	13.7449	11.7561	10.6201	8.38701	10.435	6.74647	6.46153	6.64539	6.14597	7.731	2.99226	4.32221
BraA06g031650.4C	1.87516	2.15325	1.58583	1.27618	2.48656	3.24053	0.81415	0.645597	0.314191	0.72994	0.435259	0.647506	1.59249	2.63491	1.88584	1.80053	0.702591	1.19358
BraA06g031810.4C	11.9689	13.7518	14.168	15.0551	10.3236	13.7306	1.48916	1.20335	1.37149	1.96079	2.07998	3.33766	14.5453	18.5332	19.422	3.34846	4.60884	2.10839
BraA06g031990.4C	9.96188	5.98517	7.46234	13.2722	10.9248	9.9443	0.909496	0.60544	0.784163	0.703338	1.07289	1.31009	9.70198	10.7682	9.3408	2.78959	2.45365	1.57518
BraA06g032550.4C	0	0	0	0	0	0	0	0	0	0.17561	0.139388	0	0	0	0	0	0	0
BraA06g032570.4C	1.0312	0.996176	1.21536	0.78872	0.668223	1.29252	0.431845	0	0	0.358455	1.10429	0.786694	1.47631	2.73155	1.30896	0.398606	0	0
BraA06g034660.4C	3.42869	5.52491	3.63205	3.53248	2.95835	2.09603	3.15674	2.70541	2.51694	2.02578	2.13811	1.51375	3.25625	4.5029	4.52994	3.62431	0.821587	2.07964
BraA06g036190.4C	4.49209	3.6403	4.53895	4.49783	3.43648	4.22855	2.1632	2.95284	0.87527	1.35922	1.1317	2.00362	4.4213	4.30823	6.48936	3.41569	5.51107	3.96399
BraA06g036600.4C	4.17682	4.58162	5.36099	7.24299	6.09473	7.8405	0.379493	0.804227	0.836503	1.5676	1.10953	2.4522	5.71667	8.29649	8.37742	1.63359	1.53793	1.52755
BraA06g037680.4C	2.31116	2.75596	2.34412	5.24606	3.72126	3.79731	2.22251	0.851304	1.15247	0.408988	0.581171	0.440282	3.76668	3.40952	4.6502	1.91015	1.41555	1.63156
BraA06g037720.4C	1.2477	1.70904	1.23896	2.73192	2.36745	2.6734	0.621594	0.576297	0.299642	0.502385	0.237103	0.431433	2.04346	1.5894	2.09673	1.1015	0.228489	0.554049
BraA06g037820.4C	7.02645	7.83946	8.71965	11.2988	11.1846	14.465	4.44096	2.81257	4.44296	4.4604	4.23961	6.43384	8.48961	8.98406	9.17143	6.97184	5.18678	6.35628
BraA06g038940.4C	1.89844	2.36333	2.8915	3.04845	2.72772	1.99455	0.283999	0.571002	0.332557	1.06961	0.50816	0.854426	3.26918	2.50769	2.18051	0.530628	0.837835	0.898047
BraA06g038990.4C	6.20135	3.59856	5.20445	9.10145	6.47799	8.90527	1.77206	1.17071	1.93695	3.50645	4.94869	3.85447	8.2949	8.53948	6.79779	8.01152	5.33565	2.87224
BraA06g039400.4C	1.04001	3.23524	1.11322	4.80497	5.04678	5.23163	1.51875	1.0766	1.77664	1.63311	2.67943	2.26187	4.03701	3.49854	3.19166	1.97822	1.44094	1.56099
BraA06g040730.4C	7.87015	10.9255	9.75318	14.8101	13.6431	12.496	1.20906	0.692491	1.24521	2.21357	2.38417	3.25449	11.8373	12.2142	10.8519	4.45259	2.42968	1.84781
BraA06g041580.4C	1.184	0.242316	0.333111	1.79229	1.6961	0.925989	0.32085	0.126898	0.429288	1.10038	0.998868	2.32851	0.770962	0.679105	0.580724	0.638852	1.02767	1.5518
BraA06g041910.4C	0.12715	0.895425	0.55271	1.30911	0.827068	1.79955	0.18287	0.117599	0.165623	0.431504	0.653259	0.41524	0.3844	0.545602	0.342787	0.647007	0.157746	0.246184
BraA06g042470.4C	1.68424	2.31582	1.30561	2.42629	2.08027	2.5859	2.77226	2.46263	2.36372	2.57229	2.35151	0.490748	5.72317	4.26653	3.99742	4.39686	3.54667	2.43186
BraA06g042690.4C	6.36482	5.16606	4.82154	8.14302	10.957	10.6749	2.04564	1.90598	2.77353	3.99953	4.37688	2.17223	5.09068	3.44583	3.75421	7.20446	5.23117	7.33405
BraA06g043170.4C	0.251847	0.84971	0.399591	0.72441	0.778161	1.04254	0.519954	0.074011	0	0	0.470984	0.079715	0.75477	0.675151	0.313962	0.635964	0.892893	0.214787
BraA06g043260.4C	2.04377	2.05185	1.88889	1.98129	3.02182	3.01544	5.30495	3.76479	4.01047	1.76648	2.67734	2.78849	3.32503	3.78546	3.35015	3.4988	1.99217	2.03024
BraA06g043850.4C	4.05168	5.65359	5.03121	2.30244	3.1328	3.12911	4.94365	4.93011	3.84227	3.29614	2.75323	3.58678	6.90888	6.91635	6.81927	4.21426	3.6437	3.06867
BraA06g044050.4C	9.66423	13.902	12.2472	7.47583	7.63845	8.61512	11.4827	15.7069	13.9872	21.3657	19.6862	23.7337	20.1063	26.7588	27.2368	17.5611	14.6667	14.1549
BraA06g044480.4C	9.39198	10.0877	12.4884	46.4667	41.9749	49.0569	3.27199	2.37248	1.68822	3.14312	1.59758	3.31931	18.0997	14.4845	13.9973	10.8351	6.67027	3.47856
BraA06g044720.4C	1.3291	0.783966	1.46306	1.92996	2.35251	3.1144	2.1419	0.200141	0.811723	0.761806	0.215642	1.11586	2.85108	2.03153	3.59405	3.98679	1.87529	0.582198
BraA06g045960.4C	3.19826	2.96422	2.73314	3.65235	4.42354	3.47609	2.48521	2.78102	3.16103	1.3941	1.92255	0.480645	5.5343	5.94045	4.71109	3.80009	2.72349	3.1145
BraA06g046150.4C	4.99527	5.21474	5.54841	5.74618	8.07726	5.17833	4.04584	6.10954	4.05381	5.35549	5.0579	7.24163	10.2546	10.2219	8.80711	8.16616	12.6338	7.04178
BraA06g046170.4C	0.66652	0.786063	0.961123	2.85254	2.10796	2.82512	1.53947	0.16412	0.07979	1.14571	2.82656	0.790172	1.89077	2.59138	2.30137	2.48085	3.17497	2.39161
BraA06g046890.4C	0.527683	0.388011	0.416402	0.938655	0.753108	0.474435	0.508341	1.57613	1.0366	4.10576	3.31289	6.88766	1.2322	0.722003	0.860883	0.937686	0.824752	1.76425
BraA07g000140.4C	2.95132	4.48714	3.34841	2.67141	3.58373	3.50482	1.15844	1.30645	0.956001	2.48299	0.790724	2.53135	5.66504	6.78235	6.94474	3.24523	4.08768	2.33485
BraA07g001520.4C	0.32929	0.380648	0	0.431872	0.055661	0	0	0.956606	0.641252	0.906247	0.25073	0.499347	0.434127	0.431034	0.461949	0.053903	0	0.106521
BraA07g003460.4C	23.9953	17.8662	17.4461	6.98785	9.41735	10.368	9.43415	15.792	15.3285	10.6938	14.9186	10.9198	14.0141	14.8023	21.1898	10.0513	10.9024	10.2821
BraA07g003930.4C	0.5215	0.587892	0.396743	0.968712	0.584666	1.42378	0.758647	0.881076	0.191552	1.34917	0.439738	0.477903	0.851808	1.38464	0.847698	1.64773	0.515317	0.733902
BraA07g003990.4C	1.18069	1.165	0.77757	0.773276	1.30458	1.30024	0.679571	0.57513	0.173643	0.976931	0.875664	0.736629	1.65582	1.1233	1.84155	0.782549	0.271934	0.698586
BraA07g004320.4C	2.24202	2.55468	2.04679	3.81249	2.96451	1.94874	3.76283	2.24296	3.32203	3.04781	3.65517	2.40136	4.29321	3.52438	3.74081	4.36449	1.94429	3.29713
BraA07g004990.4C	3.15978	2.56848	2.24334	3.33073	2.73118	3.64502	4.75269	5.25952	6.16402	4.70737	7.46055	6.33906	8.75048	5.83832	7.53378	4.58819	2.15303	1.96842
BraA07g005350.4C	1.61742	3.84704	1.96183	2.91536	2.64583	2.65328	2.60068	2.36429	1.76063	1.33565	0.56775	2.01463	3.63821	2.13131	4.16843	1.46103	1.68194	1.39356
BraA07g005180.4C	3.00381	5.93411	2.32066	6.91657	7.22368	7.08838	1.684	2.38108	1.71659	0.889562	0.71705	0.814471	2.13503	2.22991	2.80484	2.3772	1.74041	2.22667
BraA07g005830.4C	13.9141	16.6109	16.3541	13.2536	11.5021	12.563	5.05709	2.88241	2.71206	5.9134	6.76374	6.43958	12.9438	11.8353	10.7507	9.41161	3.31328	4.0215
BraA07g007230.4C	2.02537	3.44732	3.45573	3.17773	2.92067	2.62687	4.00707	4.7048	5.16061	3.43682	5.41739	4.50642	2.97372	2.81181	4.48765	3.74774	3.45111	3.47475
BraA07g007650.4C	0.962054	0.962316	0.529641	1.86245	2.02249	2.54867	0.624035	0.370555	0.885701	0.670671	0.420535	0.486493	1.15448	2.39415	1.76287	2.11835	1.36555	1.32166
BraA07g008130.4C	5.97072	7.69051	7.05858	5.24066	5.88601	5.45424	9.16735	9.77685	7.87359	10.707	11.1192	9.16163	7.93698	8.49756	9.30113	8.28222	4.77497	7.08365
BraA07g010250.4C	1.03973	1.10231	0.698002	2.53537	3.70353	1.75936	1.83906	0.576618	0.987369	1.80305	0.682991	1.27971	2.36064	3.17006	3.19623	2.41052	1.9862	1.85398
BraA07g011720.4C	4.69107	7.59334	6.88994	4.3456	5.65552	4.88307	2.47107	5.32752	4.17019	10.7465	9.40508	8.63262	2.57708	3.36474	3.08962	8.40284	5.65603	5.21943
BraA07g018090.4C	3.13531	2.66828	2.03548	3.69738	4.52059	7.85506	29.3106	45.4262	52.2059	13.9822	8.42707	16.2588	4.90445	7.15344	5.97325	31.0253	16.4184	34.2427
BraA07g018210.4C	1.42599	0.344263	1.27949	2.27419	1.97186	1.99253	0.103492	0.430214	0	0.420623	0.272814	0.084419	3.21456	2.14433	2.44859	0.233594	0.204399	0.252035
BraA07g018260.4C	0.981831	0.493524	0.489518	1.81438	1.49413	1.40621	1.61643	0.643148	2.36928	0.994989	0.773931	0.799531	1.0245	1.67145	0.787058	1.71654	1.00314	1.21681
BraA07g018280.4C	18.0512	22.7211	21.4411	1.27188	1.6133	2.16468	0.472393	0.322572	0.416327	0.482692	0.564947	0.954368	18.6357	18.5826	26.331	2.71447	1.01301	1.75032
BraA07g018730.4C	2.9663	2.74847	1.89106	4.58258	4.09946	5.35899	5.43893	5.35737	3.6415	5.28115	5.77385	4.80647	3.67249	3.33334	4.85945	5.17829	2.44463	3.26655
BraA07g019240.4C	1.56744	1.26353	1.30857	2.46467	2.5613	2.17008	2.57518	1.42981	2.00264	2.98381	2.92274	2.47743	4.86599	3.10194	5.89713	2.22472	2.59858	1.93751
BraA07g021180.4C	0.430789	0.306297	0.224994	0.478857	0.324246	1.69764	0.212726	0.451345	0.218047	0.360804	0.474398	0	0.317172	0.428515	0.634963	0.107277	0.89316	0.206766
BraA07g020910.4C	1.00359	0.826288	0.208964	1.35796	1.53724	1.24692	0.570549	0.34982	0.055264	1.11389	0.333035	0.736001	0.367899	0.935134	0.560187	1.44115	0.340484	0.458463
BraA07g021030.4C	9.82304	6.80713	7.50034	10.8419	7.74033	8.83933	0.719703	1.11893	0.774155	1.94858	2.70248	1.40665	8.39235	5.4328	7.2114	2.49795	2.59903	2.25874
BraA07g021130.4C	0.23404	0.240623	0	0.781175	0.413004	0.284285	0.331646	0.147604	0	0.412679	0.06329	0.1663	0.414809	0.152857	0.450886	0.79404	0.116851	0.644079
BraA07g025750.4C	0.966876	2.77387	2.72408	2.52969	3.69692	4.2902	4.40295	1.94753	2.28981	3.06361	2.9965	1.95037	4.2639	4.54573	3.28193	3.81028	2.91765	2.63567
BraA07g026410.4C	1.17696	2.17427	0.980211	2.21982	2.78663	2.95606	2.67781	2.69938	1.61597	2.08497	1.27422	2.89064	3.91449	3.96604	3.85758	2.05089	2.3305	2.6321
BraA07g026820.4C	1.87409	1.87568	0.752522	2.84953	1.45079	4.11266	3.58131	4.50114	2.94671	2.12029	3.27223	2.56092	2.44603	1.74299	3.10238	4.54552	2.26157	1.67818
BraA07g026890.4C	8.49638	8.59845	4.3106	5.7025	6.72561	7.1129	14.2681	10.77	9.77468	5.93076	3.5518	5.50146	15.1135	14.0824	13.1339	12.0313	15.5934	8.57551
BraA07g027450.4C	1.63902	2.20982	2.00319	3.45288	2.71026	3.77357	1.61175	1.56031	1.90935	3.64709	1.40001	2.13747	4.02261	4.50506	3.23171	5.48722	2.28987	2.12498
BraA07g028430.4C	1.39734	1.72734	0.867098	2.52055	2.4918	4.61367	1.84772	0.370436	1.24899	2.08781	2.40649	2.62488	2.28616	1.75497	3.11192	2.45737	2.03584	1.3658
BraA07g029410.4C	4.40502	4.13584	3.29025	1.5789	2.293	1.18966	8.26125	6.35183	3.83931	10.3405	8.22073	10.5091	3.22651	3.0078	2.96089	6.70497	2.28066	7.1501
BraA07g030850.4C	0.933469	0.936223	0.459898	1.77247	1.47517	1.62818	0.984277	0.365445	0.936524	1.30459	0.970821	1.50467	1.55062	1.74195	1.15655	1.11388	0.548388	0.806045
BraA07g035240.4C	0.233996	0.855708	0.369006	0.855309	0.884977	0.952039	0.532439	0.219604	0.196559	0.690871	0.579181	0.869831	0.216304	0.863556	0.620321	0.339072	0.424648	0.497688
BraA07g035510.4C	14.2006	13.9729	16.8096	15.728	15.2461	14.5309	13.7678	19.6554	16.6098	20.1229	18.5804	16.9542	12.2931	9.11557	11.3142	12.4374	8.60411	9.75639
BraA07g037190.4C	4.64468	5.86909	5.51206	6.7564	4.56391	7.08387	11.061	12.0663	14.5602	13.8746	16.9984	8.91516	5.11991	6.84612	5.89286	12.4977	5.27015	8.728
BraA07g037320.4C	2.02321	2.77416	2.13812	2.6907	2.79639	2.27191	8.63925	7.09992	6.29665	3.8135	3.96025	2.22261	4.68854	5.23248	6.68346	2.95034	1.27351	1.69962
BraA07g037380.4C	1.75137	1.35783	1.78783	5.53425	6.84484	6.87552	2.27447	0.894437	1.16125	2.65972	5.05583	3.83938	2.20606	3.75801	4.18372	2.65114	2.98068	1.47189
BraA07g038780.4C	1.95483	1.8607	1.58346	1.17896	1.14231	0.377541	2.62081	1.48527	1.10942	2.5338	3.32341	2.78008	3.10781	2.2796	2.26441	2.86677	2.51857	1.97257
BraA07g038990.4C	8.24159	8.37681	5.88251	7.49551	7.04674	8.12722	7.29866	7.68263	5.70017	6.56777	9.74542	8.46604	8.87017	11.332	10.1156	7.01439	3.70414	5.69562
BraA07g039740.4C	0.344973	0.910074	0.642759	1.66278	0.767029	1.07677	0.275695	0.361039	0.494998	1.65935	0.743521	1.19342	1.04486	1.43006	0.895656	0.973516	0.395029	0.986597
BraA07g039720.4C	0.452646	1.3255	0.518641	0.567082	0.536168	0.333512	1.22758	0.845582	0.888559	0.308999	0.291237	0.330543	1.15821	1.57081	1.18287	0.057496	0.270869	0.109452
BraA07g039790.4C	0	0.150475	0	0	0	0	0	0	0	0.131401	0	0.161294	0	0	0	0	0	0.062188
BraA07g039850.4C	12.8398	10.4877	9.13936	15.6091	13.7337	13.201	2.99763	3.62511	2.97374	4.52445	2.73731	3.39447	11.4696	8.92391	11.0716	5.94386	2.22573	2.52357
BraA07g039890.4C	4.68743	6.96992	3.61185	13.5912	14.7986	12.4887	6.35386	11.3296	13.0385	31.9995	12.6989	38.7294	8.42848	11.9359	7.02412	17.0341	24.6214	16.9152
BraA07g041830.4C	2.92985	3.12256	2.33031	3.20559	2.47199	2.85042	3.29604	3.62931	3.81429	9.1341	5.85868	16.8745	5.54845	4.04971	3.77894	2.55979	4.18196	5.90488
BraA07g041010.4C	8.03709	7.86326	8.33685	6.72486	4.68856	4.92722	11.7941	8.89557	10.8599	5.21676	5.49622	5.26923	14.1176	14.5236	15.3829	6.40076	3.3942	4.1198
BraA07g043250.4C	6.0805	5.64216	7.07148	6.39964	9.48011	7.74797	2.32469	3.05457	2.79113	4.74597	6.09373	3.78051	9.5411	6.27306	5.71047	2.98515	3.00809	1.93785
BraA07g044050.4C	6.22637	7.25721	7.95926	5.67058	6.22765	6.7269	12.1503	12.409	11.0919	16.1012	14.2664	16.3826	5.7439	5.92886	5.5169	12.5497	10.8721	11.1035
BraA08g001590.4C	1.50329	1.8458	1.9325	3.05367	2.52861	2.97526	1.79881	1.99386	1.70624	3.10805	3.63017	2.93691	1.74342	2.09103	2.45585	3.47893	3.48303	2.21642
BraA08g010390.4C	0.929994	1.35021	0.309997	2.51151	2.14188	2.57332	2.87074	0.267009	0.313999	0.494667	0.450709	1.02131	1.4019	1.59027	1.97644	1.87077	2.0857	2.07062
BraA08g010700.4C	0.922587	0.683348	1.09431	1.09547	2.07073	1.25364	0.83493	0.43412	0.246907	0.777294	0.292325	1.93726	1.0257	0.961473	0.879879	0.678695	1.50228	0.698802
BraA08g012640.4C	6.31987	5.94892	4.53182	26.3851	31.0106	31.6621	2.78227	1.06545	2.15785	2.69166	2.12059	2.6216	7.54574	8.99055	7.23116	6.04508	4.6911	3.43072
BraA08g014250.4C	0.299548	0.38338	0.262615	1.20671	1.07067	0.586554	0.81982	0.355451	0.340758	1.21573	0.600568	1.06603	1.28969	0.234409	0.727093	0.401433	0.618287	0.33052
BraA08g016950.4C	0.938715	0.27691	0.275953	2.09509	2.18361	2.48567	0.798963	1.24741	0.587155	6.58967	4.68147	9.71042	1.47561	1.76174	1.25198	1.86733	0.291304	0.60934
BraA08g017510.4C	1.12203	1.7359	1.1669	4.04577	3.37851	4.56669	0.792808	0.489679	0.604496	0.615339	0.221769	0.566656	2.01454	2.62544	3.13287	0.820797	1.02997	0.671401
BraA08g021950.4C	6.18412	6.29469	5.00627	8.99389	6.6183	8.30783	15.1839	11.3483	9.74235	5.83013	9.24485	4.45319	11.7841	12.7433	9.25159	8.36234	8.15986	6.38399
BraA08g022560.4C	1.03314	1.40051	0.953008	4.0724	5.66339	3.41618	2.80623	2.41438	1.04882	1.34602	0.443272	2.63594	0.733405	1.71374	1.81279	5.48449	3.31037	3.51282
BraA08g024960.4C	0.925952	0.616027	0.350073	1.19081	0.802932	0.867563	0.699238	0.900432	0.649418	0.218422	0.412741	0.447535	0.363373	0.35392	0.141031	1.35345	1.06632	1.08669
BraA08g026300.4C	0.565805	0.503242	0.269014	2.47807	1.93972	1.47948	1.55558	0.462769	0.442752	1.3778	0.832603	0.949738	0.893172	1.562	0.894614	1.16259	1.31879	0.533444
BraA08g029420.4C	11.728	13.4186	8.85206	2.21236	2.0803	2.54249	4.92458	6.56062	7.25071	4.99227	5.13274	6.02133	3.80885	4.74049	4.18677	4.85524	4.67788	5.3441
BraA08g029230.4C	1.09162	0.887814	0.643882	1.90217	1.70495	2.27875	2.45373	1.42521	1.22032	3.82206	3.58564	2.33891	2.05795	2.6304	2.53182	1.95896	1.82613	1.60968
BraA08g031560.4C	1.02825	1.70367	1.77057	2.07661	1.56802	1.8284	3.88306	3.96368	3.56633	8.2222	4.33152	10.0449	2.27022	2.9369	3.95534	2.14	0.898019	1.45921
BraA08g030510.4C	5.56062	5.30858	4.78805	5.25721	5.44291	5.45887	8.79376	9.82815	8.93369	8.36605	8.52785	8.66594	7.87477	8.8774	8.69327	6.77727	5.45775	5.64791
BraA08g031390.4C	1.02425	0.586078	0.526039	1.75383	1.73283	2.43872	0.90662	0.657546	0.913351	0.173198	0.406247	0.251137	2.16392	1.99837	0.903328	2.89435	1.44114	1.24823
BraA08g031700.4C	8.28103	6.52344	6.77844	19.5826	18.3887	22.155	1.818	2.09784	1.88076	3.54766	2.2726	4.5765	10.7628	9.62604	9.60446	6.17777	3.76026	3.38546
BraA08g031740.4C	9.43056	21.033	20.2599	86.6261	118.25	93.8689	17.3808	10.9203	9.60627	41.9688	26.7538	49.1538	11.2213	14.5519	14.37	109.273	194.872	214.8
BraA08g033700.4C	0	0	0	0	0	0	0	0	0	0.22816	0	0	0	0	0	0	0	0
BraA08g033150.4C	0.502652	0.83676	0.667286	2.26404	1.86623	1.57694	1.37236	1.80385	0.824143	8.81607	6.16813	5.60502	0.870382	0.784046	0.689777	1.13018	0.059628	1.11783
BraA08g033760.4C	0.864403	0.219781	0.33946	1.25105	1.7229	1.75323	0.54587	0.175809	0.116847	0.798946	0.764074	0.630967	2.03338	1.83905	0.850049	1.31347	1.06494	1.21801
BraA08g034400.4C	2.28159	0.805441	1.37483	2.77872	2.25093	2.2189	3.25919	2.31191	4.27925	3.72444	2.98316	2.02217	4.66995	2.9325	3.78978	1.9302	2.52631	1.66956
BraA08g035200.4C	1.82336	0.594854	1.4456	3.43675	5.18958	5.18838	1.20414	0.59661	0.998961	2.29721	1.26686	2.34894	2.70263	1.19631	2.55886	2.5984	3.0309	0.706337
BraA08g036370.4C	0.14932	0.352927	0	0.820293	0.725407	0.640152	0.164789	0.189229	0.295158	0.053936	0.058579	0.176649	0.249688	0.363157	0.033254	0.466384	0.327556	0.338654
BraA08g036360.4C	0.341791	0.396403	0.601243	0.453614	1.12147	1.40288	0.616472	0.625062	0.36936	0.467407	0	0.517502	0.695961	0.504883	1.11557	1.25361	0.799203	0.994879
BraA08g036670.4C	1.45572	1.29296	0.984847	2.47719	1.22448	2.8096	0.280291	0.393938	0.007324	1.05193	0.422062	0.441451	2.2357	1.14587	1.158	0.426812	0.224296	0.472283
BraA09g001210.4C	3.01941	3.89827	4.1736	6.27585	6.76389	6.02722	3.67188	2.78879	2.1536	4.56144	3.65022	4.90313	3.7799	5.64855	4.70307	5.40653	7.02828	12.7015
BraA09g000850.4C	0.062776	0.158506	0.177332	0.380602	0.942047	1.30515	0.111223	0.011246	0.087991	0.107363	0.087465	0.07513	0.186597	0.256407	0.107928	0.256368	0.294739	0.223449
BraA09g003120.4C	2.157	4.31694	2.78358	4.93577	4.29016	5.14583	3.99319	4.30238	3.76748	8.70878	4.06928	7.25952	3.2996	5.44341	5.21538	3.98735	3.6643	4.48612
BraA09g003200.4C	0.794182	1.12835	0.847996	3.82722	2.59222	3.34266	3.76419	0.789887	2.08589	3.37754	1.58884	2.81175	0.951393	2.50627	2.18481	3.45188	0.848834	1.61007
BraA09g005290.4C	5.86185	7.8412	5.7892	4.81315	4.31946	7.85194	5.45653	5.14645	4.45683	2.39587	3.54126	1.88052	7.20882	11.4495	8.39374	10.0847	7.61537	8.42234
BraA09g006050.4C	30.155	24.7967	33.4162	60.8219	51.5406	51.1231	1.219	1.84594	0.791757	3.35494	2.29923	4.91821	34.2928	29.9823	33.8123	8.39394	5.97651	3.01723
BraA09g007200.4C	0.318127	0.859055	0.587946	1.31207	2.23319	1.3104	2.49084	1.04515	0.675466	0.901936	0.271143	0.765045	1.43414	1.52685	2.12364	2.29784	1.37609	0.191744
BraA09g010010.4C	0.419275	0.444254	0.223773	2.76644	2.16855	1.74286	0.814786	0.797549	0.482222	0.869534	1.29815	0.483923	1.42788	1.59079	0.717487	2.87737	1.15378	1.56666
BraA09g011450.4C	5.45492	5.88323	4.62889	5.77633	3.13443	6.87547	11.1463	8.28626	8.4214	12.5082	10.5152	7.71338	12.5328	11.0983	10.6889	7.76031	7.2746	3.80282
BraA09g011920.4C	2.24754	2.24267	0.951388	4.77178	5.20845	4.73672	8.12621	4.53239	5.89168	6.5728	5.74905	2.19046	2.42921	1.91627	3.23329	6.96419	3.10176	3.63165
BraA09g012950.4C	2.23365	2.54186	0.936642	2.27421	2.65403	2.52918	1.70205	1.67243	3.30888	2.51142	3.18986	2.90905	4.07998	5.28915	5.10646	6.40576	3.35578	3.6247
BraA09g013210.4C	2.22228	2.80219	1.91662	3.38406	2.43103	2.45499	3.2325	4.88386	3.23872	3.14965	3.05758	2.81889	3.06499	1.44274	4.07324	3.71279	2.42624	1.13273
BraA09g013230.4C	0.545386	0.628657	0.201071	2.84079	1.18119	0.809944	0.625572	0.134304	0.596274	0.686185	0.338714	0.537574	0.907185	0.62212	0.924148	2.13227	0.897984	0.637841
BraA09g013630.4C	3.87134	2.46272	3.01905	2.85031	1.83716	2.84858	3.69908	3.66668	3.38906	1.78613	2.23371	3.78895	3.08537	5.4167	6.29009	3.38828	1.40621	2.17995
BraA09g013650.4C	0	0	0	0	0	0	0	0	0	0	0	0	0	0	0	0	0	0
BraA09g013860.4C	1.04395	1.45376	1.91319	2.72418	2.31548	1.01975	1.2006	1.73329	0.880514	1.52995	1.52049	1.59793	3.06127	3.48726	3.06837	2.91992	0.990592	1.37449
BraA09g013880.4C	0.322265	0	0.057164	0.291633	0.090846	0.060608	0.175168	0.07171	0.036781	0.516911	0.612967	0.800033	0.884425	0.486045	0.516036	0	0.139758	0
BraA09g014750.4C	2.30162	3.22508	3.41078	1.9542	1.48311	2.06151	5.16751	6.14168	4.90745	7.17576	5.76201	8.20307	4.52459	2.12846	3.91746	1.89209	2.31165	2.03402
BraA09g015070.4C	1.26868	0.461275	0.759074	1.02433	0.637129	1.27465	0.321834	0.213842	0.000313	0.884201	0.589067	0.228896	0.296767	0.441198	0.882117	0.94221	1.16437	0.716543
BraA09g016290.4C	0	0	0	0	0	0	0	0	0	0	0	0	0	0	0	0	0	0
BraA09g016270.4C	2.29067	3.24383	2.23133	2.71851	2.26695	3.83268	0.792941	1.1072	0.682603	4.30237	2.80556	3.64429	2.70984	3.09837	2.76436	2.18806	1.4032	1.52418
BraA09g016750.4C	1.82767	1.2715	1.84809	2.39296	1.71209	2.10533	2.2251	0.749542	1.51416	1.03957	0.917394	0.820363	1.79716	1.91032	2.94766	1.64829	1.23629	2.43127
BraA09g017670.4C	14.0963	18.7127	9.79476	7.93101	9.0949	10.001	16.6114	6.05887	7.13986	3.52326	3.66605	4.23949	23.0259	20.5291	25.1559	7.74954	10.0882	5.7722
BraA09g019500.4C	42.4241	60.8128	73.71	8.11679	8.46048	10.0835	7.27797	5.24378	8.29621	4.86419	3.98183	7.15779	17.0248	17.4216	15.2402	8.04258	8.80682	6.76328
BraA09g019610.4C	40.8724	50.9006	53.5699	21.0791	21.6733	27.4566	15.0614	11.5069	13.5727	5.70778	5.4851	10.4563	103.155	101.441	112.271	63.6932	65.7805	50.3454
BraA09g021290.4C	0.605237	1.02339	0.576824	0.965591	2.23719	1.37979	1.43899	1.08336	0.802421	2.41509	1.46767	2.02532	2.33713	2.24738	3.13774	1.71002	1.47126	0.977083
BraA09g024350.4C	1.21583	1.73096	1.5197	2.28742	4.10295	3.29034	1.32711	1.24685	1.52897	11.3375	4.66286	5.31344	4.13699	3.58548	3.89721	5.53208	3.40804	2.94855
BraA09g024690.4C	5.69431	5.71831	5.59259	4.42426	5.36409	5.95786	8.65921	8.10981	7.4959	7.80796	8.52013	9.49013	7.01529	7.64224	6.05658	5.12251	7.71087	5.73966
BraA09g026690.4C	4.28664	6.99448	3.98763	5.00733	6.87316	5.27874	3.00431	3.17085	3.05518	2.90787	2.24094	2.90401	9.37208	10.4849	10.399	2.42804	2.40773	2.11608
BraA09g027020.4C	1.44821	1.20745	0.635071	1.30477	1.15208	1.38608	0.843599	0.282401	0.462623	1.06579	0.212678	0.953727	1.25138	0.919812	0.715565	1.44615	0.758417	0.602815
BraA09g028050.4C	2.02035	2.67354	2.21265	4.71061	2.74081	2.51818	1.8099	1.8033	2.16801	4.35771	2.67729	3.89333	3.83839	3.99097	3.55919	2.89182	0.625265	1.89011
BraA09g033660.4C	1.0827	1.53641	1.14257	3.23789	1.70568	3.05465	1.63534	1.10876	0.622819	1.42618	1.11372	1.83156	3.37147	3.37391	2.71259	2.78065	1.2221	1.77015
BraA09g034230.4C	0.602027	1.14916	0.225721	2.12437	1.39142	1.52795	1.01083	0.500252	0.217051	1.18172	1.23699	1.46951	1.05992	1.20502	0.940106	1.93094	0.929127	1.26422
BraA09g035290.4C	0.355093	0.189182	0.26268	1.38506	1.31512	1.47705	0.874878	0.64676	0.461716	1.10323	0.788801	1.07229	2.18097	1.01364	1.90461	1.02829	1.13661	0.633851
BraA09g037110.4C	5.2444	5.8086	6.30529	7.08962	8.05312	7.47705	7.07035	7.57632	5.44391	8.12353	10.9454	7.44513	10.518	10.9186	12.3871	7.52114	4.57241	2.91344
BraA09g037460.4C	1.86654	1.9776	3.28104	0.696956	0.950077	1.11418	3.50903	3.28643	2.34514	1.0962	1.88158	1.10488	4.23137	2.92043	3.05758	2.73125	2.07233	2.54384
BraA09g041240.4C	33.2262	22.7206	29.1717	18.1321	15.2778	16.225	28.93	26.9629	27.8345	18.4525	21.4657	19.5929	25.7139	28.9624	21.7037	17.4712	12.2367	12.3463
BraA09g041270.4C	1.26205	1.23111	1.11891	1.88307	0.719638	0.862792	1.02421	0.508107	1.20285	2.00629	1.5153	0.523176	1.45944	1.60832	2.29096	0.94876	0.456361	1.48996
BraA09g042590.4C	2.68249	3.54314	1.97584	2.04806	2.06842	1.2629	8.87656	4.99033	1.67128	55.7452	31.6446	55.5357	3.11395	2.65948	2.08119	3.82511	1.75587	2.39916
BraA09g043070.4C	4.85342	5.24571	6.01092	7.1241	6.58275	6.79446	11.914	11.7581	12.3002	7.67469	10.7828	8.77539	5.00506	5.20751	5.23676	9.47512	5.13532	4.25062
BraA09g043120.4C	0	2.54836	0	0	0	0	0	0.181984	0	0	0.178931	0	0	0	0	0	0	0
BraA09g043240.4C	0.861187	1.90763	1.95662	7.06876	6.06608	6.61206	11.0159	12.399	11.7274	5.77998	4.58903	4.24343	1.28309	1.39987	1.97189	7.48658	4.17402	4.38211
BraA09g045670.4C	24.8991	19.9268	20.1226	13.8924	12.3257	11.3923	20.7184	21.797	18.9442	10.3461	13.5767	11.9795	24.7291	29.8019	20.2266	15.9489	7.17201	9.95098
BraA09g047350.4C	3.88399	4.3274	2.73861	4.38465	5.13604	4.16627	2.05181	1.67025	0.425805	1.23161	1.8064	1.39071	5.71645	5.79106	3.61822	4.05445	3.70953	2.75876
BraA09g047540.4C	0.913473	0.845106	0.521078	1.96662	1.40496	2.02876	0.620855	0.322819	0.849065	1.2383	0.692431	1.40005	1.38008	1.15786	1.17507	0.899817	0.935757	0.756041
BraA09g048980.4C	0.909309	1.41979	0.593285	1.79455	1.51875	1.49561	0.813403	0.586731	0.250421	1.44456	1.11936	1.00089	1.20968	1.5912	0.603269	2.54418	1.54971	1.41391
BraA09g049880.4C	1.20452	1.5126	0.426113	1.57371	2.19353	2.48454	4.06348	3.95106	4.59735	6.07329	9.47521	5.19683	2.17515	1.9325	1.42365	3.23883	2.12191	1.40647
BraA09g050340.4C	0.367133	0.690551	0.109396	1.29325	1.26755	1.1602	0.28276	0.437747	0.113781	0.811722	0.361638	0.862624	0.853534	0.750513	0.907002	1.02039	0.858291	0.508497
BraA09g051210.4C	4.98086	4.74561	4.14265	9.43263	9.02377	9.22823	1.13093	1.43197	0.977019	2.83934	2.32504	1.87311	7.76909	5.27951	5.85329	4.74039	2.22983	2.85371
BraA09g052230.4C	15.4517	16.538	14.6627	31.894	29.0264	33.652	3.89023	3.59601	5.25135	4.9359	6.68738	4.23831	18.0669	13.9144	14.2751	11.125	8.36108	4.50188
BraA09g053830.4C	1.68132	1.69837	3.35253	1.09131	1.05147	1.18487	0.534272	0.42698	0.303515	0.494648	0.514305	1.01003	0.98298	0.7894	0.603842	0.866465	0.843865	0.652
BraA09g054000.4C	2.7387	2.04991	2.961	2.65188	3.14734	4.31271	4.10125	3.69175	3.70279	6.46247	4.43157	5.0521	6.00947	6.54735	6.26273	5.05988	3.51562	3.32173
BraA09g054900.4C	1.63777	0.989911	1.32111	3.61615	2.53794	2.61912	0.26698	0.931388	0.568188	1.369	1.20599	1.57486	2.56865	2.052	3.05596	1.62746	0.885645	0.914617
BraA09g056010.4C	3.34598	2.84338	2.91594	2.9312	2.9202	2.25473	4.47259	2.66841	1.88938	4.65689	5.013	3.72244	5.8152	5.55337	3.88472	3.50516	4.64173	1.49112
BraA09g056050.4C	6.6283	3.66181	4.42327	7.38041	5.76207	6.25629	1.94642	1.48651	1.78575	1.14625	1.18563	1.46836	4.36652	4.66289	5.75387	3.06731	0.80004	1.35185
BraA09g058100.4C	43.7876	76.9086	67.2841	132.084	119.426	107.768	16.0785	12.784	14.9693	128.358	57.8163	59.2575	69.6309	133.67	165.18	64.6948	156.477	89.7409
BraA09g059120.4C	2.98958	3.58505	3.9568	46.5008	36.2345	29.4006	3.75456	5.44428	8.54526	87.6611	124.113	157.211	2.60033	1.36757	2.08356	48.0607	29.4854	145.662
BraA09g058810.4C	0.453281	0.365635	0.429289	1.10911	1.67337	1.14921	1.32493	1.03391	1.08889	0.849763	1.58742	0.137463	0.900117	1.34563	1.26842	2.1433	1.24856	0.643412
BraA09g062510.4C	21.1211	21.3849	22.7234	28.5684	24.2208	24.0663	107.823	70.7151	56.7782	39.8847	48.4899	33.3683	28.6153	29.702	30.9746	62.1923	52.2435	56.5697
BraA09g062520.4C	0.481456	0.099286	0.608833	0	0	0.093633	0	0	0	0	0.102576	0	0.233023	0.09106	0.100462	0	0	0
BraA09g063020.4C	0.459577	0.470599	0.641699	0.195208	0.471925	0	0.089344	0	0	0	0.497628	0.274217	0.914556	1.04697	0.997284	0.232485	0.247499	0.277594
BraA09g063070.4C	7.66758	0.33985	5.0214	0.702933	0.018795	0.140586	0.084794	0	0	0	0	0	0.865034	0.456724	0.40747	0.419544	0.143346	0
BraA09g063630.4C	1.43132	0.943783	0.626195	1.02291	0.583503	1.17837	0.273046	0.041652	0.169479	0.253461	1.15196	0.344832	3.80026	2.78806	2.32699	0.386219	0.274817	0
BraA09g063760.4C	18.5306	18.2582	16.4957	10.0065	11.8762	12.22	12.9995	11.9515	10.1002	18.0978	14.5658	16.8494	12.2447	12.1018	12.5292	15.2966	9.26971	14.6971
BraA09g063780.4C	1.17597	1.71065	0.304044	0.703067	0.433655	0.682878	0.98772	0.380904	1.05224	0.963171	0.109995	0.561571	1.31634	0.79468	1.20849	0.534417	0.175956	0.67207
BraA09g063790.4C	1.23384	0.766876	0.82985	0.348708	0.179074	0.248736	0.116844	0.190807	0.252256	0.107368	0.091655	0.388578	2.03097	1.89698	1.9959	0.291382	0.128561	0.139547
BraA09g063940.4C	5.56201	7.79051	6.68663	5.23156	6.47978	7.36096	3.74721	5.06622	4.51063	6.76666	8.4394	8.95297	7.18558	6.51472	5.64293	4.65905	3.43294	2.93189
BraA09g066970.4C	1.66577	2.88093	1.75154	2.01549	0.825794	2.16127	3.45067	0.769219	0.866713	1.7186	0.980174	2.82655	3.12144	5.80577	4.98394	3.35586	0.169128	0.753223
BraA09g067170.4C	0.936243	0.529097	0.674776	1.58526	1.69093	1.20799	4.95864	5.14089	5.54824	0.670939	0.418271	0.611687	0.741816	1.85038	1.66863	1.04174	0.730234	1.73999
BraA09g065130.4C	7.52523	7.3676	6.76532	14.5543	9.8727	13.0452	21.4596	18.3354	19.4081	24.3235	18.3126	16.5886	13.7412	13.1851	11.2306	16.4538	3.97695	12.4389
BraA09g065870.4C	3.68656	3.28936	2.24099	5.27529	4.18455	5.79326	1.05843	1.13106	0.657925	1.35733	2.78437	1.88939	4.22111	4.43479	4.66133	1.88673	1.58766	0.952
BraA09g066360.4C	20.2553	32.5484	27.9575	2.51365	3.45874	3.18782	4.74733	2.40579	1.80592	3.45231	5.23096	5.31073	1.55513	2.07662	1.04427	2.11512	1.38626	1.38184
BraA10g000040.4C	16.6255	17.3592	14.6244	62.3039	54.3297	59.275	3.36006	2.92644	3.66586	5.24568	5.62157	6.23971	32.8593	25.9293	24.3804	9.92411	10.1598	4.83872
BraA10g000150.4C	25.3105	29.0828	30.736	59.1367	54.794	51.9958	2.51325	3.91972	3.7049	5.29292	4.57356	3.76038	26.9462	19.9901	28.0482	22.4894	20.2292	6.27653
BraA10g002090.4C	1.72539	2.51755	2.70023	0.946383	1.4725	1.32803	1.27489	0.680534	0.678812	1.12256	0.854796	0.88409	4.58455	4.38384	4.29257	1.38555	1.12669	0.291307
BraA10g001710.4C	12.3177	20.9404	15.6963	7.07526	6.45913	6.56138	12.2728	8.41635	9.81394	8.11681	8.54556	9.55242	17.3355	18.7179	22.0677	10.3054	6.41089	7.87646
BraA10g001150.4C	6.20143	6.53578	6.7102	4.20832	6.28988	4.18524	7.52257	6.09528	8.104	6.25355	10.1011	6.40279	15.2897	12.3238	14.8415	4.44198	8.1588	3.00308
BraA10g003340.4C	0.682958	0.81968	0.556564	2.00026	1.69895	1.82557	1.13375	0.685454	1.15553	0.961764	1.00549	0.573266	1.56772	1.46752	1.33959	1.07914	1.20281	1.03916
BraA10g004370.4C	1.44469	0.793614	1.88458	0.548982	0.703138	1.7341	1.06404	0.691189	0.334478	0.727936	1.23704	0.731604	3.2517	2.20266	5.46255	1.9085	0.770894	0.820239
BraA10g004420.4C	3.34192	6.1995	5.00381	3.78058	3.39495	4.45521	1.84004	2.98995	1.71235	5.30406	4.5432	3.80509	6.31344	9.3967	8.81302	5.81933	4.00778	2.91167
BraA10g005390.4C	0.644803	0.567986	0.876983	1.08244	1.213	1.62155	0.58121	0.460194	0.137166	0.429268	0.229659	0.979068	1.90652	1.31231	1.90369	1.1994	0.651179	0.439833
BraA10g008180.4C	0.408169	0.738958	0.526189	0.846411	0.909224	1.54756	0.326549	1.18889	0.708988	0.859185	0.414636	0.500756	0.64561	0.784559	1.12801	1.08159	1.24566	1.53394
BraA10g008320.4C	1.8488	1.49011	0.736082	3.86206	4.61383	4.80278	2.63848	5.8234	4.6795	9.60386	6.79157	5.17007	2.11247	2.43051	2.42801	3.33389	2.17045	5.47299
BraA10g009210.4C	6.24674	6.67608	5.58939	7.10607	5.86362	4.99606	8.35515	2.85944	4.01674	0.640555	2.31197	1.31365	7.58515	7.49735	7.11355	4.10823	3.42924	2.01727
BraA10g011450.4C	1.00664	1.31744	0.95482	2.47301	3.04489	2.60129	1.72728	0.71572	0.761523	1.7918	1.04153	1.17315	1.60514	1.99117	1.83851	1.98184	1.86026	2.01418
BraA10g011620.4C	1.21673	1.76563	0.588376	2.50519	2.553	2.68224	1.17469	0.302298	0.509462	0.570857	1.20979	0.621297	2.23932	3.63708	2.1884	2.55721	1.33431	1.24623
BraA10g012860.4C	12.5068	15.8653	16.3826	9.11775	7.85076	6.87318	0.678116	0.509191	1.14833	2.04567	1.50774	2.15342	7.58201	4.90391	7.58998	5.62365	5.82037	3.93115
BraA10g014340.4C	0.240256	0.5698	0	1.51454	0.593385	1.8717	0	0.156659	0.383038	0.643857	0.285258	0	0.168923	0.48573	0.276743	0.175112	1.18133	0.858188
BraA10g014390.4C	2.69061	3.16621	1.47266	4.33486	4.13217	5.08372	0.45357	0.121864	0.055214	0.302268	0.104787	0.133031	5.27893	5.71001	5.13091	0.741791	0.584304	0.209095
BraA10g014440.4C	1.92459	2.37158	1.40394	1.99656	2.1754	2.57475	0.193721	0.59563	0.569966	1.08892	1.93072	1.65935	2.75534	2.24924	1.50265	2.03545	1.55998	1.65094
BraA10g015860.4C	12.5742	13.252	12.1978	9.61988	8.75301	10.2198	16.0133	18.7868	14.6071	21.5719	23.4852	19.7383	14.2061	12.4136	12.3138	18.1141	7.02643	11.8631
BraA10g017780.4C	0.258673	0.508901	0	0.343574	0.821285	0.243883	0	0.045345	0.122183	0.796755	0.184588	1.43517	0.988449	1.39992	1.24293	0.377807	0.312306	0.167149
BraA10g017420.4C	6.65349	6.47124	8.27077	4.25039	4.89895	4.82655	10.5025	10.3697	10.2044	10.0496	11.1052	9.77614	8.09088	7.75754	8.36068	7.26186	5.24383	5.43583
BraA10g018110.4C	1.84331	3.70421	1.54183	3.41987	2.47865	3.34103	4.65092	3.14593	3.58421	2.37533	2.68026	1.59926	2.84711	5.086	2.92041	3.17173	1.93535	1.74115
BraA10g019810.4C	17.3601	17.3519	18.9532	24.564	23.4108	20.1985	1.14628	1.89117	0.989826	1.03571	0.43367	1.43882	14.0707	14.0454	15.5439	4.7243	2.22646	2.645
BraA10g021580.4C	2.40198	1.9264	1.81152	12.1324	7.64648	9.02795	2.16357	4.13631	2.41458	4.75612	2.36607	3.16655	4.2498	3.15135	3.37302	4.14678	2.73082	3.62031
BraA10g021650.4C	3.70325	3.5221	3.14902	2.66371	0.873827	3.18045	5.39251	7.27297	6.14656	4.09884	4.17389	3.48187	2.80529	4.11736	2.85277	2.31651	3.4165	3.66509
BraA10g023310.4C	0.580689	0.379462	0.258516	1.27622	0.996492	0.454113	0.92338	0.491434	0.343429	1.24152	0.957644	1.20915	0.641414	0.655498	1.22239	1.13693	0.190454	0.242565
BraA10g023500.4C	0.774125	0.492659	1.67441	1.10132	1.07163	0.565513	0.740736	1.40839	0.601612	0.621815	1.02974	0.804531	2.21806	1.36821	1.62879	1.1415	0.139281	0.423138
BraA10g024020.4C	12.6162	17.6429	11.7356	12.0179	13.0453	11.5709	41.3996	32.0998	35.5424	15.3098	20.7176	12.9695	16.9225	17.3867	20.1784	15.9181	12.8266	10.4874
BraA10g024430.4C	0.195966	0.29534	0	0.417281	0.822424	0.822889	0.433193	0.340192	0.090934	0.49556	0.518518	0.760676	0.920464	0.446878	0.125827	0.347347	0	0.221477
BraA10g024470.4C	1.17948	1.26137	1.10541	1.02656	1.10893	2.20938	1.63974	1.23067	0.308063	1.05631	0.519212	0.472674	2.36948	0.818221	0.926803	1.42286	1.16759	1.84621
BraA10g024790.4C	1.7163	2.56825	2.77731	1.55657	2.20281	2.07507	4.7524	3.62927	2.4709	3.07687	4.11872	3.43797	2.58529	2.63287	3.11042	3.06631	1.2573	1.72179
BraA10g025240.4C	3.1807	3.84058	4.2304	1.80603	1.57076	2.2772	1.24309	1.50808	1.15803	0.669856	0.95807	1.14406	3.62659	3.93839	3.60847	1.52102	2.19442	0.566495
BraA10g025830.4C	0.781778	1.32404	1.51309	2.59555	3.23778	3.14732	0.891507	0.769671	0.558789	1.25283	0.981921	2.01353	2.69393	2.0975	1.78487	1.01795	0.862953	1.96951
BraA10g025870.4C	2.61289	3.50894	3.50382	5.91848	2.26794	5.39384	5.22691	4.09757	2.68048	10.8389	13.5888	11.1789	5.47989	8.4585	6.33325	6.54701	3.20982	5.34347
BraA10g026580.4C	2.01215	2.43541	1.94811	4.66833	4.96745	5.32404	6.62918	4.71134	3.79716	7.35913	5.21905	5.29509	3.80098	4.15906	4.08439	3.7235	2.6019	2.75633
BraA10g027180.4C	1.5237	1.50346	1.46859	3.67204	3.58902	1.9913	1.20545	0.85473	0.405775	4.85696	2.51543	3.22951	2.55361	3.31544	2.99097	1.98419	2.68802	4.69413
BraA10g029410.4C	0.646074	0.736613	0.611996	1.18754	1.31323	1.43524	1.71095	1.47857	0.514837	1.32447	0.787833	0.997541	2.0086	1.77742	1.4414	1.42697	1.49972	1.25737
BraA10g029520.4C	6.19511	2.93381	2.11504	6.0212	8.70763	7.8351	8.50463	5.40303	7.3507	7.37254	8.78374	6.2595	5.49755	5.62699	5.63025	10.5966	9.0897	4.95156
BraA10g030910.4C	2.54056	2.14765	1.31282	2.83549	2.95611	2.476	1.74795	1.83634	1.16373	3.54111	3.17217	2.79961	2.51424	2.09323	2.87895	3.49561	3.03743	1.87242
BraA10g031030.4C	5.56563	3.87986	2.43733	0	0	0	0.355211	0	0	0.776632	0.182174	0	0.544831	1.80276	1.67135	0	0	0
BraA10g031060.4C	0.418116	1.61492	1.2856	1.90474	3.50432	2.62874	7.65674	9.00087	9.1079	9.21425	7.97329	9.14583	1.75918	1.24438	1.63279	3.74649	1.5166	2.56397
BraA10g031890.4C	6.27664	8.47511	10.0567	9.98143	10.373	9.90831	0.727785	0.896299	0.705953	2.64989	2.19349	3.83867	8.46175	6.76417	9.40074	3.02313	1.19503	1.50234
BraA10g033260.4C	8.238	7.21586	5.64864	9.83371	8.36487	10.3246	0.636808	1.06806	0.263376	1.10342	0.726833	0.89753	6.13335	7.75142	6.11352	3.32297	2.02812	0.809363
BraA01g033490.4C	0	0	0	0	0	0	0	0	0	0	0	0	0	0	0	0	0	0
BraA03g065420.4C	0	0	0	0	0	0	0	0	0.149195	0	0	0	0.069881	0	0.106062	0	0.192953	0
BraA05g008560.4C	0	0	0	0	0	0	0	0	0	0	0	0	0	0	0	0	0	0
BraA09g039530.4C	0	0	0	0	0	0	0	0	0	0	0	0	0	0	0	0	0	0
BraA09g064880.4C	0	0	0	0	0	0	0	0	0	0	0	0	0	0	0	0	0	0
BraA10g010770.4C	0	0	0	0	0	0	0	0	0	0	0	0	0	0	0	0	0	0
