# Supplementary material for: Genome-wide characterization of the PPR gene family and its potential roles in stress responses and chloroplast RNA editing in Brassica rapa
Source: Front Plant Sci. 2026 Jun 15;17:1860005. doi: 10.3389/fpls.2026.1860005 (PMC13311020; doi:10.3389/fpls.2026.1860005)
Supplement: Supplementary file 5 [file Table4.xlsx]

## Sheet: Sheet1
Table S4 Raw data of qRT‑PCR analysis
Gene ID	Cluster	Tissue	Technical Replicate	Biological Replicate	Ct	Ct tech mean	actin Ct mean	delta Ct	Calibrator delta Ct	delta delta Ct	Relative Expression (2^-ΔΔCt )
BraA01g011630.4C	Cluster_1	Flower	tech1	rep1	26.087	26.0642	20.8147	5.24956	6.55656	-1.30699	2.47425
BraA01g011630.4C	Cluster_1	Flower	tech2	rep1	26.0414	26.0642	20.8147	5.24956	6.55656	-1.30699	2.47425
BraA01g011630.4C	Cluster_1	Silique	tech1	rep1	26.9839	27.0297	18.8051	8.22464	6.55656	1.66809	0.314671
BraA01g011630.4C	Cluster_1	Silique	tech2	rep1	27.0755	27.0297	18.8051	8.22464	6.55656	1.66809	0.314671
BraA01g011630.4C	Cluster_1	Leaf	tech1	rep1	27.6063	27.5677	20.9816	6.58612	6.55656	0.0295588	0.97972
BraA01g011630.4C	Cluster_1	Leaf	tech2	rep1	27.5292	27.5677	20.9816	6.58612	6.55656	0.0295588	0.97972
BraA01g011630.4C	Cluster_1	Root	tech1	rep1	26.8986	26.8668	20.4906	6.37618	6.55656	-0.180375	1.13318
BraA01g011630.4C	Cluster_1	Root	tech2	rep1	26.835	26.8668	20.4906	6.37618	6.55656	-0.180375	1.13318
BraA01g011630.4C	Cluster_1	Stem	tech1	rep1	26.4591	26.4306	18.2883	8.14225	6.55656	1.58569	0.333164
BraA01g011630.4C	Cluster_1	Stem	tech2	rep1	26.4021	26.4306	18.2883	8.14225	6.55656	1.58569	0.333164
BraA01g011630.4C	Cluster_1	Flower	tech1	rep2	26.3241	26.2861	21.0395	5.2466	6.51465	-1.26805	2.40836
BraA01g011630.4C	Cluster_1	Flower	tech2	rep2	26.2481	26.2861	21.0395	5.2466	6.51465	-1.26805	2.40836
BraA01g011630.4C	Cluster_1	Silique	tech1	rep2	26.5433	26.5629	18.1671	8.39583	6.51465	1.88118	0.271462
BraA01g011630.4C	Cluster_1	Silique	tech2	rep2	26.5826	26.5629	18.1671	8.39583	6.51465	1.88118	0.271462
BraA01g011630.4C	Cluster_1	Leaf	tech1	rep2	27.1608	27.1856	20.671	6.51465	6.51465	0	1
BraA01g011630.4C	Cluster_1	Leaf	tech2	rep2	27.2105	27.1856	20.671	6.51465	6.51465	0	1
BraA01g011630.4C	Cluster_1	Root	tech1	rep2	27.1913	27.1413	19.6709	7.47036	6.51465	0.955713	0.515587
BraA01g011630.4C	Cluster_1	Root	tech2	rep2	27.0913	27.1413	19.6709	7.47036	6.51465	0.955713	0.515587
BraA01g011630.4C	Cluster_1	Stem	tech1	rep2	26.0282	25.9572	18.0108	7.94634	6.51465	1.43169	0.370697
BraA01g011630.4C	Cluster_1	Stem	tech2	rep2	25.8861	25.9572	18.0108	7.94634	6.51465	1.43169	0.370697
BraA01g011630.4C	Cluster_1	Flower	tech1	rep3	26.0714	26.0703	20.7583	5.31196	6.75043	-1.43847	2.71032
BraA01g011630.4C	Cluster_1	Flower	tech2	rep3	26.0692	26.0703	20.7583	5.31196	6.75043	-1.43847	2.71032
BraA01g011630.4C	Cluster_1	Silique	tech1	rep3	26.3168	26.2853	17.8543	8.43103	6.75043	1.6806	0.311953
BraA01g011630.4C	Cluster_1	Silique	tech2	rep3	26.2539	26.2853	17.8543	8.43103	6.75043	1.6806	0.311953
BraA01g011630.4C	Cluster_1	Leaf	tech1	rep3	27.0391	27.0744	20.3493	6.72507	6.75043	-0.0253557	1.01773
BraA01g011630.4C	Cluster_1	Leaf	tech2	rep3	27.1096	27.0744	20.3493	6.72507	6.75043	-0.0253557	1.01773
BraA01g011630.4C	Cluster_1	Root	tech1	rep3	26.9715	26.9487	19.3221	7.62667	6.75043	0.876243	0.544784
BraA01g011630.4C	Cluster_1	Root	tech2	rep3	26.926	26.9487	19.3221	7.62667	6.75043	0.876243	0.544784
BraA01g011630.4C	Cluster_1	Stem	tech1	rep3	25.7989	25.7818	17.6611	8.12072	6.75043	1.3703	0.386812
BraA01g011630.4C	Cluster_1	Stem	tech2	rep3	25.7647	25.7818	17.6611	8.12072	6.75043	1.3703	0.386812
BraA08g029420.4C	Cluster_1	Flower	tech1	rep1	26.085	26.1164	20.6144	5.50197	6.50536	-1.00339	2.0047
BraA08g029420.4C	Cluster_1	Flower	tech2	rep1	26.1478	26.1164	20.6144	5.50197	6.50536	-1.00339	2.0047
BraA08g029420.4C	Cluster_1	Silique	tech1	rep1	25.682	25.6788	18.5302	7.14854	6.50536	0.64318	0.6403
BraA08g029420.4C	Cluster_1	Silique	tech2	rep1	25.6756	25.6788	18.5302	7.14854	6.50536	0.64318	0.6403
BraA08g029420.4C	Cluster_1	Leaf	tech1	rep1	27.3508	27.2354	20.7193	6.51601	6.50536	0.0106471	0.992647
BraA08g029420.4C	Cluster_1	Leaf	tech2	rep1	27.1199	27.2354	20.7193	6.51601	6.50536	0.0106471	0.992647
BraA08g029420.4C	Cluster_1	Root	tech1	rep1	25.9284	25.8946	20.2262	5.66844	6.50536	-0.836919	1.78623
BraA08g029420.4C	Cluster_1	Root	tech2	rep1	25.8609	25.8946	20.2262	5.66844	6.50536	-0.836919	1.78623
BraA08g029420.4C	Cluster_1	Stem	tech1	rep1	25.6047	25.5656	18.0394	7.52627	6.50536	1.0209	0.492808
BraA08g029420.4C	Cluster_1	Stem	tech2	rep1	25.5265	25.5656	18.0394	7.52627	6.50536	1.0209	0.492808
BraA08g029420.4C	Cluster_1	Flower	tech1	rep2	27.1985	27.1737	21.0395	6.13422	7.18049	-1.04627	2.06519
BraA08g029420.4C	Cluster_1	Flower	tech2	rep2	27.1489	27.1737	21.0395	6.13422	7.18049	-1.04627	2.06519
BraA08g029420.4C	Cluster_1	Silique	tech1	rep2	25.5322	25.5432	18.1671	7.3761	7.18049	0.19561	0.873203
BraA08g029420.4C	Cluster_1	Silique	tech2	rep2	25.5543	25.5432	18.1671	7.3761	7.18049	0.19561	0.873203
BraA08g029420.4C	Cluster_1	Leaf	tech1	rep2	27.9008	27.8515	20.671	7.18049	7.18049	0	1
BraA08g029420.4C	Cluster_1	Leaf	tech2	rep2	27.8022	27.8515	20.671	7.18049	7.18049	0	1
BraA08g029420.4C	Cluster_1	Root	tech1	rep2	26.5467	26.5369	19.6709	6.86597	7.18049	-0.314521	1.2436
BraA08g029420.4C	Cluster_1	Root	tech2	rep2	26.5271	26.5369	19.6709	6.86597	7.18049	-0.314521	1.2436
BraA08g029420.4C	Cluster_1	Stem	tech1	rep2	26.0819	26.11	18.0108	8.09922	7.18049	0.918729	0.528975
BraA08g029420.4C	Cluster_1	Stem	tech2	rep2	26.1382	26.11	18.0108	8.09922	7.18049	0.918729	0.528975
BraA08g029420.4C	Cluster_1	Flower	tech1	rep3	27.1414	27.1148	20.7583	6.35649	7.30026	-0.943772	1.92355
BraA08g029420.4C	Cluster_1	Flower	tech2	rep3	27.0882	27.1148	20.7583	6.35649	7.30026	-0.943772	1.92355
BraA08g029420.4C	Cluster_1	Silique	tech1	rep3	25.3348	25.345	17.8543	7.49067	7.30026	0.190409	0.876357
BraA08g029420.4C	Cluster_1	Silique	tech2	rep3	25.3552	25.345	17.8543	7.49067	7.30026	0.190409	0.876357
BraA08g029420.4C	Cluster_1	Leaf	tech1	rep3	27.5982	27.6496	20.3493	7.30026	7.30026	0	1
BraA08g029420.4C	Cluster_1	Leaf	tech2	rep3	27.7009	27.6496	20.3493	7.30026	7.30026	0	1
BraA08g029420.4C	Cluster_1	Root	tech1	rep3	26.3399	26.3331	19.3221	7.011	7.30026	-0.289265	1.22202
BraA08g029420.4C	Cluster_1	Root	tech2	rep3	26.3262	26.3331	19.3221	7.011	7.30026	-0.289265	1.22202
BraA08g029420.4C	Cluster_1	Stem	tech1	rep3	25.8535	25.8718	17.6611	8.21071	7.30026	0.910444	0.532021
BraA08g029420.4C	Cluster_1	Stem	tech2	rep3	25.89	25.8718	17.6611	8.21071	7.30026	0.910444	0.532021
BraA06g018140.4C	Cluster_2	Flower	tech1	rep1	28.2916	28.2871	20.5806	7.70651	9.18806	-1.48154	2.79247
BraA06g018140.4C	Cluster_2	Flower	tech2	rep1	28.2826	28.2871	20.5806	7.70651	9.18806	-1.48154	2.79247
BraA06g018140.4C	Cluster_2	Silique	tech1	rep1	29.7298	29.7242	18.1777	11.5465	9.18806	2.35849	0.194996
BraA06g018140.4C	Cluster_2	Silique	tech2	rep1	29.7187	29.7242	18.1777	11.5465	9.18806	2.35849	0.194996
BraA06g018140.4C	Cluster_2	Leaf	tech1	rep1	30.7173	30.7163	21.566	9.15033	9.18806	-0.0377277	1.0265
BraA06g018140.4C	Cluster_2	Leaf	tech2	rep1	30.7154	30.7163	21.566	9.15033	9.18806	-0.0377277	1.0265
BraA06g018140.4C	Cluster_2	Root	tech1	rep1	26.5804	26.6525	19.16	7.49256	9.18806	-1.6955	3.23888
BraA06g018140.4C	Cluster_2	Root	tech2	rep1	26.7246	26.6525	19.16	7.49256	9.18806	-1.6955	3.23888
BraA06g018140.4C	Cluster_2	Stem	tech1	rep1	28.5094	28.6716	17.5407	11.1308	9.18806	1.94275	0.26012
BraA06g018140.4C	Cluster_2	Stem	tech2	rep1	28.8338	28.6716	17.5407	11.1308	9.18806	1.94275	0.26012
BraA06g018140.4C	Cluster_2	Flower	tech1	rep2	28.559	28.4924	20.8148	7.67766	8.89747	-1.21982	2.32917
BraA06g018140.4C	Cluster_2	Flower	tech2	rep2	28.4258	28.4924	20.8148	7.67766	8.89747	-1.21982	2.32917
BraA06g018140.4C	Cluster_2	Silique	tech1	rep2	29.986	30.0039	18.6421	11.3618	8.89747	2.46428	0.181208
BraA06g018140.4C	Cluster_2	Silique	tech2	rep2	30.0217	30.0039	18.6421	11.3618	8.89747	2.46428	0.181208
BraA06g018140.4C	Cluster_2	Leaf	tech1	rep2	30.989	30.8721	21.9746	8.89747	8.89747	0	1
BraA06g018140.4C	Cluster_2	Leaf	tech2	rep2	30.7552	30.8721	21.9746	8.89747	8.89747	0	1
BraA06g018140.4C	Cluster_2	Root	tech1	rep2	26.9578	26.9475	19.5807	7.36688	8.89747	-1.53059	2.88905
BraA06g018140.4C	Cluster_2	Root	tech2	rep2	26.9372	26.9475	19.5807	7.36688	8.89747	-1.53059	2.88905
BraA06g018140.4C	Cluster_2	Stem	tech1	rep2	29.0043	29.0601	18.0545	11.0056	8.89747	2.10816	0.231942
BraA06g018140.4C	Cluster_2	Stem	tech2	rep2	29.116	29.0601	18.0545	11.0056	8.89747	2.10816	0.231942
BraA06g018140.4C	Cluster_2	Flower	tech1	rep3	29.8686	29.9877	21.6544	8.33329	9.28024	-0.946948	1.92779
BraA06g018140.4C	Cluster_2	Flower	tech2	rep3	30.1068	29.9877	21.6544	8.33329	9.28024	-0.946948	1.92779
BraA06g018140.4C	Cluster_2	Silique	tech1	rep3	31.4472	31.4134	19.4431	11.9703	9.28024	2.69005	0.154958
BraA06g018140.4C	Cluster_2	Silique	tech2	rep3	31.3796	31.4134	19.4431	11.9703	9.28024	2.69005	0.154958
BraA06g018140.4C	Cluster_2	Leaf	tech1	rep3	31.898	32.1938	22.9135	9.28024	9.28024	-1.77636e-15	1
BraA06g018140.4C	Cluster_2	Leaf	tech2	rep3	32.4895	32.1938	22.9135	9.28024	9.28024	-1.77636e-15	1
BraA06g018140.4C	Cluster_2	Root	tech1	rep3	28.2708	28.3154	20.4546	7.86083	9.28024	-1.4194	2.67474
BraA06g018140.4C	Cluster_2	Root	tech2	rep3	28.36	28.3154	20.4546	7.86083	9.28024	-1.4194	2.67474
BraA06g018140.4C	Cluster_2	Stem	tech1	rep3	30.4676	30.4009	19.0566	11.3443	9.28024	2.06404	0.239146
BraA06g018140.4C	Cluster_2	Stem	tech2	rep3	30.3342	30.4009	19.0566	11.3443	9.28024	2.06404	0.239146
BraA10g025870.4C	Cluster_2	Flower	tech1	rep1	26.8223	26.7897	20.3201	6.46963	7.63544	-1.16581	2.24359
BraA10g025870.4C	Cluster_2	Flower	tech2	rep1	26.7572	26.7897	20.3201	6.46963	7.63544	-1.16581	2.24359
BraA10g025870.4C	Cluster_2	Silique	tech1	rep1	26.132	26.1624	18.387	7.77536	7.63544	0.13992	0.907569
BraA10g025870.4C	Cluster_2	Silique	tech2	rep1	26.1928	26.1624	18.387	7.77536	7.63544	0.13992	0.907569
BraA10g025870.4C	Cluster_2	Leaf	tech1	rep1	28.2463	28.1831	20.6022	7.58085	7.63544	-0.0545931	1.03857
BraA10g025870.4C	Cluster_2	Leaf	tech2	rep1	28.1199	28.1831	20.6022	7.58085	7.63544	-0.0545931	1.03857
BraA10g025870.4C	Cluster_2	Root	tech1	rep1	26.7573	26.6748	20.161	6.51376	7.63544	-1.12168	2.176
BraA10g025870.4C	Cluster_2	Root	tech2	rep1	26.5922	26.6748	20.161	6.51376	7.63544	-1.12168	2.176
BraA10g025870.4C	Cluster_2	Stem	tech1	rep1	26.0352	26.0093	17.9922	8.01707	7.63544	0.381629	0.767571
BraA10g025870.4C	Cluster_2	Stem	tech2	rep1	25.9834	26.0093	17.9922	8.01707	7.63544	0.381629	0.767571
BraA10g025870.4C	Cluster_2	Flower	tech1	rep2	27.496	27.5675	21.0395	6.528	7.67309	-1.14509	2.2116
BraA10g025870.4C	Cluster_2	Flower	tech2	rep2	27.639	27.5675	21.0395	6.528	7.67309	-1.14509	2.2116
BraA10g025870.4C	Cluster_2	Silique	tech1	rep2	26.1367	26.1502	18.1671	7.98313	7.67309	0.310037	0.806621
BraA10g025870.4C	Cluster_2	Silique	tech2	rep2	26.1638	26.1502	18.1671	7.98313	7.67309	0.310037	0.806621
BraA10g025870.4C	Cluster_2	Leaf	tech1	rep2	28.3851	28.3441	20.671	7.67309	7.67309	0	1
BraA10g025870.4C	Cluster_2	Leaf	tech2	rep2	28.3031	28.3441	20.671	7.67309	7.67309	0	1
BraA10g025870.4C	Cluster_2	Root	tech1	rep2	26.861	26.8353	19.6709	7.16436	7.67309	-0.508732	1.4228
BraA10g025870.4C	Cluster_2	Root	tech2	rep2	26.8096	26.8353	19.6709	7.16436	7.67309	-0.508732	1.4228
BraA10g025870.4C	Cluster_2	Stem	tech1	rep2	26.5992	26.5103	18.0108	8.49947	7.67309	0.826377	0.563944
BraA10g025870.4C	Cluster_2	Stem	tech2	rep2	26.4213	26.5103	18.0108	8.49947	7.67309	0.826377	0.563944
BraA10g025870.4C	Cluster_2	Flower	tech1	rep3	27.0591	27.1226	20.7583	6.36431	7.92223	-1.55792	2.94429
BraA10g025870.4C	Cluster_2	Flower	tech2	rep3	27.1861	27.1226	20.7583	6.36431	7.92223	-1.55792	2.94429
BraA10g025870.4C	Cluster_2	Silique	tech1	rep3	25.8137	25.8594	17.8543	8.00513	7.92223	0.0828972	0.94416
BraA10g025870.4C	Cluster_2	Silique	tech2	rep3	25.9052	25.8594	17.8543	8.00513	7.92223	0.0828972	0.94416
BraA10g025870.4C	Cluster_2	Leaf	tech1	rep3	28.1715	28.2715	20.3493	7.92223	7.92223	0	1
BraA10g025870.4C	Cluster_2	Leaf	tech2	rep3	28.3716	28.2715	20.3493	7.92223	7.92223	0	1
BraA10g025870.4C	Cluster_2	Root	tech1	rep3	26.3343	26.378	19.3221	7.05591	7.92223	-0.866323	1.82301
BraA10g025870.4C	Cluster_2	Root	tech2	rep3	26.4217	26.378	19.3221	7.05591	7.92223	-0.866323	1.82301
BraA10g025870.4C	Cluster_2	Stem	tech1	rep3	26.2984	26.3188	17.6611	8.6577	7.92223	0.735473	0.600621
BraA10g025870.4C	Cluster_2	Stem	tech2	rep3	26.3391	26.3188	17.6611	8.6577	7.92223	0.735473	0.600621
BraA02g046690.4C	Cluster_3	Flower	tech1	rep1	21.9605	21.9382	20.4126	1.52558	2.09198	-0.566402	1.48083
BraA02g046690.4C	Cluster_3	Flower	tech2	rep1	21.9159	21.9382	20.4126	1.52558	2.09198	-0.566402	1.48083
BraA02g046690.4C	Cluster_3	Silique	tech1	rep1	21.3139	21.345	18.2846	3.06034	2.09198	0.968364	0.511085
BraA02g046690.4C	Cluster_3	Silique	tech2	rep1	21.3761	21.345	18.2846	3.06034	2.09198	0.968364	0.511085
BraA02g046690.4C	Cluster_3	Leaf	tech1	rep1	23.9587	23.966	21.8943	2.07169	2.09198	-0.0202936	1.01417
BraA02g046690.4C	Cluster_3	Leaf	tech2	rep1	23.9732	23.966	21.8943	2.07169	2.09198	-0.0202936	1.01417
BraA02g046690.4C	Cluster_3	Root	tech1	rep1	17.3987	17.3591	19.1788	-1.81965	2.09198	-3.91163	15.0494
BraA02g046690.4C	Cluster_3	Root	tech2	rep1	17.3195	17.3591	19.1788	-1.81965	2.09198	-3.91163	15.0494
BraA02g046690.4C	Cluster_3	Stem	tech1	rep1	18.9638	18.9565	17.5793	1.37715	2.09198	-0.714826	1.64128
BraA02g046690.4C	Cluster_3	Stem	tech2	rep1	18.9492	18.9565	17.5793	1.37715	2.09198	-0.714826	1.64128
BraA02g046690.4C	Cluster_3	Flower	tech1	rep2	22.2627	22.2398	20.8148	1.42501	2.30793	-0.882919	1.8441
BraA02g046690.4C	Cluster_3	Flower	tech2	rep2	22.2168	22.2398	20.8148	1.42501	2.30793	-0.882919	1.8441
BraA02g046690.4C	Cluster_3	Silique	tech1	rep2	21.845	21.8368	18.6421	3.19467	2.30793	0.886743	0.540834
BraA02g046690.4C	Cluster_3	Silique	tech2	rep2	21.8285	21.8368	18.6421	3.19467	2.30793	0.886743	0.540834
BraA02g046690.4C	Cluster_3	Leaf	tech1	rep2	24.3166	24.2825	21.9746	2.30793	2.30793	0	1
BraA02g046690.4C	Cluster_3	Leaf	tech2	rep2	24.2485	24.2825	21.9746	2.30793	2.30793	0	1
BraA02g046690.4C	Cluster_3	Root	tech1	rep2	17.9665	17.9245	19.5807	-1.65621	2.30793	-3.96414	15.6071
BraA02g046690.4C	Cluster_3	Root	tech2	rep2	17.8825	17.9245	19.5807	-1.65621	2.30793	-3.96414	15.6071
BraA02g046690.4C	Cluster_3	Stem	tech1	rep2	19.5307	19.5531	18.0545	1.49867	2.30793	-0.80926	1.75231
BraA02g046690.4C	Cluster_3	Stem	tech2	rep2	19.5756	19.5531	18.0545	1.49867	2.30793	-0.80926	1.75231
BraA02g046690.4C	Cluster_3	Flower	tech1	rep3	23.1931	23.2052	21.6544	1.55079	2.32935	-0.778567	1.71543
BraA02g046690.4C	Cluster_3	Flower	tech2	rep3	23.2172	23.2052	21.6544	1.55079	2.32935	-0.778567	1.71543
BraA02g046690.4C	Cluster_3	Silique	tech1	rep3	22.7671	22.8059	19.4431	3.36279	2.32935	1.03344	0.488544
BraA02g046690.4C	Cluster_3	Silique	tech2	rep3	22.8447	22.8059	19.4431	3.36279	2.32935	1.03344	0.488544
BraA02g046690.4C	Cluster_3	Leaf	tech1	rep3	25.3405	25.2429	22.9135	2.32935	2.32935	0	1
BraA02g046690.4C	Cluster_3	Leaf	tech2	rep3	25.1453	25.2429	22.9135	2.32935	2.32935	0	1
BraA02g046690.4C	Cluster_3	Root	tech1	rep3	19.0299	19.0036	20.4546	-1.45096	2.32935	-3.78031	13.74
BraA02g046690.4C	Cluster_3	Root	tech2	rep3	18.9774	19.0036	20.4546	-1.45096	2.32935	-3.78031	13.74
BraA02g046690.4C	Cluster_3	Stem	tech1	rep3	20.4035	20.452	19.0566	1.39536	2.32935	-0.933994	1.91056
BraA02g046690.4C	Cluster_3	Stem	tech2	rep3	20.5005	20.452	19.0566	1.39536	2.32935	-0.933994	1.91056
BraA09g067170.4C	Cluster_3	Flower	tech1	rep1	26.1381	26.0819	20.5806	5.50131	5.49223	0.00907834	0.993727
BraA09g067170.4C	Cluster_3	Flower	tech2	rep1	26.0258	26.0819	20.5806	5.50131	5.49223	0.00907834	0.993727
BraA09g067170.4C	Cluster_3	Silique	tech1	rep1	24.9694	24.9693	18.1777	6.79157	5.49223	1.29934	0.406312
BraA09g067170.4C	Cluster_3	Silique	tech2	rep1	24.9691	24.9693	18.1777	6.79157	5.49223	1.29934	0.406312
BraA09g067170.4C	Cluster_3	Leaf	tech1	rep1	26.9818	27.0361	21.566	5.47006	5.49223	-0.0221717	1.01549
BraA09g067170.4C	Cluster_3	Leaf	tech2	rep1	27.0903	27.0361	21.566	5.47006	5.49223	-0.0221717	1.01549
BraA09g067170.4C	Cluster_3	Root	tech1	rep1	26.9823	26.9767	19.16	7.81672	5.49223	2.32449	0.199646
BraA09g067170.4C	Cluster_3	Root	tech2	rep1	26.971	26.9767	19.16	7.81672	5.49223	2.32449	0.199646
BraA09g067170.4C	Cluster_3	Stem	tech1	rep1	25.5262	25.5104	17.5407	7.96967	5.49223	2.47744	0.179563
BraA09g067170.4C	Cluster_3	Stem	tech2	rep1	25.4947	25.5104	17.5407	7.96967	5.49223	2.47744	0.179563
BraA09g067170.4C	Cluster_3	Flower	tech1	rep2	26.3942	26.4709	20.8148	5.65609	5.40773	0.248359	0.841854
BraA09g067170.4C	Cluster_3	Flower	tech2	rep2	26.5475	26.4709	20.8148	5.65609	5.40773	0.248359	0.841854
BraA09g067170.4C	Cluster_3	Silique	tech1	rep2	25.2945	25.3371	18.6421	6.695	5.40773	1.28727	0.409725
BraA09g067170.4C	Cluster_3	Silique	tech2	rep2	25.3797	25.3371	18.6421	6.695	5.40773	1.28727	0.409725
BraA09g067170.4C	Cluster_3	Leaf	tech1	rep2	27.2932	27.3823	21.9746	5.40773	5.40773	0	1
BraA09g067170.4C	Cluster_3	Leaf	tech2	rep2	27.4715	27.3823	21.9746	5.40773	5.40773	0	1
BraA09g067170.4C	Cluster_3	Root	tech1	rep2	27.2131	27.2522	19.5807	7.67154	5.40773	2.2638	0.208222
BraA09g067170.4C	Cluster_3	Root	tech2	rep2	27.2913	27.2522	19.5807	7.67154	5.40773	2.2638	0.208222
BraA09g067170.4C	Cluster_3	Stem	tech1	rep2	26.1225	26.0663	18.0545	8.01186	5.40773	2.60413	0.164467
BraA09g067170.4C	Cluster_3	Stem	tech2	rep2	26.0102	26.0663	18.0545	8.01186	5.40773	2.60413	0.164467
BraA09g067170.4C	Cluster_3	Flower	tech1	rep3	27.2262	27.2486	21.6544	5.59423	5.4027	0.191527	0.875679
BraA09g067170.4C	Cluster_3	Flower	tech2	rep3	27.2711	27.2486	21.6544	5.59423	5.4027	0.191527	0.875679
BraA09g067170.4C	Cluster_3	Silique	tech1	rep3	26.1317	26.1517	19.4431	6.70864	5.4027	1.30594	0.404458
BraA09g067170.4C	Cluster_3	Silique	tech2	rep3	26.1718	26.1517	19.4431	6.70864	5.4027	1.30594	0.404458
BraA09g067170.4C	Cluster_3	Leaf	tech1	rep3	28.2821	28.3162	22.9135	5.4027	5.4027	-1.77636e-15	1
BraA09g067170.4C	Cluster_3	Leaf	tech2	rep3	28.3504	28.3162	22.9135	5.4027	5.4027	-1.77636e-15	1
BraA09g067170.4C	Cluster_3	Root	tech1	rep3	28.0502	28.0618	20.4546	7.60718	5.4027	2.20448	0.216964
BraA09g067170.4C	Cluster_3	Root	tech2	rep3	28.0733	28.0618	20.4546	7.60718	5.4027	2.20448	0.216964
BraA09g067170.4C	Cluster_3	Stem	tech1	rep3	27.0421	26.9447	19.0566	7.88805	5.4027	2.48535	0.178581
BraA09g067170.4C	Cluster_3	Stem	tech2	rep3	26.8473	26.9447	19.0566	7.88805	5.4027	2.48535	0.178581
BraA06g009910.4C	Cluster_4	Flower	tech1	rep1	21.5639	21.5682	20.4126	1.15556	-0.606623	1.76218	0.294802
BraA06g009910.4C	Cluster_4	Flower	tech2	rep1	21.5724	21.5682	20.4126	1.15556	-0.606623	1.76218	0.294802
BraA06g009910.4C	Cluster_4	Silique	tech1	rep1	21.9118	21.8918	18.2846	3.60715	-0.606623	4.21377	0.0538924
BraA06g009910.4C	Cluster_4	Silique	tech2	rep1	21.8717	21.8918	18.2846	3.60715	-0.606623	4.21377	0.0538924
BraA06g009910.4C	Cluster_4	Leaf	tech1	rep1	21.3308	21.2953	21.8943	-0.599023	-0.606623	0.00760078	0.994745
BraA06g009910.4C	Cluster_4	Leaf	tech2	rep1	21.2597	21.2953	21.8943	-0.599023	-0.606623	0.00760078	0.994745
BraA06g009910.4C	Cluster_4	Root	tech1	rep1	17.5366	17.543	19.1788	-1.63576	-0.606623	-1.02914	2.0408
BraA06g009910.4C	Cluster_4	Root	tech2	rep1	17.5494	17.543	19.1788	-1.63576	-0.606623	-1.02914	2.0408
BraA06g009910.4C	Cluster_4	Stem	tech1	rep1	19.3116	19.5503	17.5793	1.97093	-0.606623	2.57756	0.167525
BraA06g009910.4C	Cluster_4	Stem	tech2	rep1	19.7889	19.5503	17.5793	1.97093	-0.606623	2.57756	0.167525
BraA06g009910.4C	Cluster_4	Flower	tech1	rep2	21.9637	21.921	20.8148	1.10628	-0.318767	1.42505	0.372407
BraA06g009910.4C	Cluster_4	Flower	tech2	rep2	21.8784	21.921	20.8148	1.10628	-0.318767	1.42505	0.372407
BraA06g009910.4C	Cluster_4	Silique	tech1	rep2	22.411	22.4013	18.6421	3.75922	-0.318767	4.07799	0.0592112
BraA06g009910.4C	Cluster_4	Silique	tech2	rep2	22.3917	22.4013	18.6421	3.75922	-0.318767	4.07799	0.0592112
BraA06g009910.4C	Cluster_4	Leaf	tech1	rep2	21.6915	21.6559	21.9746	-0.318767	-0.318767	0	1
BraA06g009910.4C	Cluster_4	Leaf	tech2	rep2	21.6202	21.6559	21.9746	-0.318767	-0.318767	0	1
BraA06g009910.4C	Cluster_4	Root	tech1	rep2	18.2123	18.2406	19.5807	-1.34006	-0.318767	-1.02129	2.02974
BraA06g009910.4C	Cluster_4	Root	tech2	rep2	18.2689	18.2406	19.5807	-1.34006	-0.318767	-1.02129	2.02974
BraA06g009910.4C	Cluster_4	Stem	tech1	rep2	19.9307	19.9564	18.0545	1.90192	-0.318767	2.22069	0.214539
BraA06g009910.4C	Cluster_4	Stem	tech2	rep2	19.9821	19.9564	18.0545	1.90192	-0.318767	2.22069	0.214539
BraA06g009910.4C	Cluster_4	Flower	tech1	rep3	22.9937	22.9906	21.6544	1.33619	-0.252185	1.58838	0.332545
BraA06g009910.4C	Cluster_4	Flower	tech2	rep3	22.9875	22.9906	21.6544	1.33619	-0.252185	1.58838	0.332545
BraA06g009910.4C	Cluster_4	Silique	tech1	rep3	23.4393	23.4032	19.4431	3.96012	-0.252185	4.21231	0.0539472
BraA06g009910.4C	Cluster_4	Silique	tech2	rep3	23.3672	23.4032	19.4431	3.96012	-0.252185	4.21231	0.0539472
BraA06g009910.4C	Cluster_4	Leaf	tech1	rep3	22.7741	22.6614	22.9135	-0.252185	-0.252185	-1.77636e-15	1
BraA06g009910.4C	Cluster_4	Leaf	tech2	rep3	22.5486	22.6614	22.9135	-0.252185	-0.252185	-1.77636e-15	1
BraA06g009910.4C	Cluster_4	Root	tech1	rep3	19.1656	19.2053	20.4546	-1.24932	-0.252185	-0.997138	1.99604
BraA06g009910.4C	Cluster_4	Root	tech2	rep3	19.2449	19.2053	20.4546	-1.24932	-0.252185	-0.997138	1.99604
BraA06g009910.4C	Cluster_4	Stem	tech1	rep3	20.9364	20.923	19.0566	1.86641	-0.252185	2.1186	0.230271
BraA06g009910.4C	Cluster_4	Stem	tech2	rep3	20.9097	20.923	19.0566	1.86641	-0.252185	2.1186	0.230271
BraA01g010420.4C	Cluster_4	Flower	tech1	rep1	26.4592	26.4622	20.3201	6.14209	6.42052	-0.278427	1.21287
BraA01g010420.4C	Cluster_4	Flower	tech2	rep1	26.4653	26.4622	20.3201	6.14209	6.42052	-0.278427	1.21287
BraA01g010420.4C	Cluster_4	Silique	tech1	rep1	27.1478	27.1222	18.387	8.73515	6.42052	2.31463	0.201014
BraA01g010420.4C	Cluster_4	Silique	tech2	rep1	27.0965	27.1222	18.387	8.73515	6.42052	2.31463	0.201014
BraA01g010420.4C	Cluster_4	Leaf	tech1	rep1	27.0745	27.0149	20.6022	6.4127	6.42052	-0.00781822	1.00543
BraA01g010420.4C	Cluster_4	Leaf	tech2	rep1	26.9554	27.0149	20.6022	6.4127	6.42052	-0.00781822	1.00543
BraA01g010420.4C	Cluster_4	Root	tech1	rep1	27.2292	27.2058	20.161	7.04479	6.42052	0.624272	0.648747
BraA01g010420.4C	Cluster_4	Root	tech2	rep1	27.1824	27.2058	20.161	7.04479	6.42052	0.624272	0.648747
BraA01g010420.4C	Cluster_4	Stem	tech1	rep1	26.0574	26.041	17.9922	8.04878	6.42052	1.62826	0.323478
BraA01g010420.4C	Cluster_4	Stem	tech2	rep1	26.0246	26.041	17.9922	8.04878	6.42052	1.62826	0.323478
BraA01g010420.4C	Cluster_4	Flower	tech1	rep2	27.2772	27.3157	21.0395	6.27619	6.50423	-0.228041	1.17124
BraA01g010420.4C	Cluster_4	Flower	tech2	rep2	27.3541	27.3157	21.0395	6.27619	6.50423	-0.228041	1.17124
BraA01g010420.4C	Cluster_4	Silique	tech1	rep2	27.3249	27.406	18.1671	9.2389	6.50423	2.73467	0.150239
BraA01g010420.4C	Cluster_4	Silique	tech2	rep2	27.4871	27.406	18.1671	9.2389	6.50423	2.73467	0.150239
BraA01g010420.4C	Cluster_4	Leaf	tech1	rep2	27.1401	27.1752	20.671	6.50423	6.50423	0	1
BraA01g010420.4C	Cluster_4	Leaf	tech2	rep2	27.2104	27.1752	20.671	6.50423	6.50423	0	1
BraA01g010420.4C	Cluster_4	Root	tech1	rep2	27.4482	27.4737	19.6709	7.80276	6.50423	1.29853	0.40654
BraA01g010420.4C	Cluster_4	Root	tech2	rep2	27.4992	27.4737	19.6709	7.80276	6.50423	1.29853	0.40654
BraA01g010420.4C	Cluster_4	Stem	tech1	rep2	26.601	26.537	18.0108	8.52616	6.50423	2.02193	0.246229
BraA01g010420.4C	Cluster_4	Stem	tech2	rep2	26.473	26.537	18.0108	8.52616	6.50423	2.02193	0.246229
BraA01g010420.4C	Cluster_4	Flower	tech1	rep3	27.4217	27.3427	20.7583	6.5844	7.00575	-0.421348	1.33918
BraA01g010420.4C	Cluster_4	Flower	tech2	rep3	27.2637	27.3427	20.7583	6.5844	7.00575	-0.421348	1.33918
BraA01g010420.4C	Cluster_4	Silique	tech1	rep3	27.4765	27.4128	17.8543	9.55849	7.00575	2.55274	0.170431
BraA01g010420.4C	Cluster_4	Silique	tech2	rep3	27.3491	27.4128	17.8543	9.55849	7.00575	2.55274	0.170431
BraA01g010420.4C	Cluster_4	Leaf	tech1	rep3	27.3294	27.3385	20.3493	6.98925	7.00575	-0.0164967	1.0115
BraA01g010420.4C	Cluster_4	Leaf	tech2	rep3	27.3477	27.3385	20.3493	6.98925	7.00575	-0.0164967	1.0115
BraA01g010420.4C	Cluster_4	Root	tech1	rep3	27.4551	27.4603	19.3221	8.13824	7.00575	1.13249	0.456128
BraA01g010420.4C	Cluster_4	Root	tech2	rep3	27.4655	27.4603	19.3221	8.13824	7.00575	1.13249	0.456128
BraA01g010420.4C	Cluster_4	Stem	tech1	rep3	26.4589	26.5106	17.6611	8.84953	7.00575	1.84379	0.27859
BraA01g010420.4C	Cluster_4	Stem	tech2	rep3	26.5622	26.5106	17.6611	8.84953	7.00575	1.84379	0.27859
BraA01g029680.4C	Cluster_5	Flower	tech1	rep1	28.0317	28.0452	20.8147	7.23052	7.10807	0.122444	0.91863
BraA01g029680.4C	Cluster_5	Flower	tech2	rep1	28.0587	28.0452	20.8147	7.23052	7.10807	0.122444	0.91863
BraA01g029680.4C	Cluster_5	Silique	tech1	rep1	27.1082	27.1261	18.8051	8.32102	7.10807	1.21295	0.431387
BraA01g029680.4C	Cluster_5	Silique	tech2	rep1	27.144	27.1261	18.8051	8.32102	7.10807	1.21295	0.431387
BraA01g029680.4C	Cluster_5	Leaf	tech1	rep1	28.062	28.1038	20.9816	7.12213	7.10807	0.0140562	0.990304
BraA01g029680.4C	Cluster_5	Leaf	tech2	rep1	28.1455	28.1038	20.9816	7.12213	7.10807	0.0140562	0.990304
BraA01g029680.4C	Cluster_5	Root	tech1	rep1	30.8003	30.7182	20.4906	10.2276	7.10807	3.11953	0.115061
BraA01g029680.4C	Cluster_5	Root	tech2	rep1	30.6361	30.7182	20.4906	10.2276	7.10807	3.11953	0.115061
BraA01g029680.4C	Cluster_5	Stem	tech1	rep1	26.8875	26.8771	18.2883	8.58873	7.10807	1.48066	0.358326
BraA01g029680.4C	Cluster_5	Stem	tech2	rep1	26.8666	26.8771	18.2883	8.58873	7.10807	1.48066	0.358326
BraA01g029680.4C	Cluster_5	Flower	tech1	rep2	27.9848	28.0665	21.0395	7.027	6.77778	0.249212	0.841356
BraA01g029680.4C	Cluster_5	Flower	tech2	rep2	28.1482	28.0665	21.0395	7.027	6.77778	0.249212	0.841356
BraA01g029680.4C	Cluster_5	Silique	tech1	rep2	26.0319	26.0648	18.1671	7.89764	6.77778	1.11986	0.460139
BraA01g029680.4C	Cluster_5	Silique	tech2	rep2	26.0976	26.0648	18.1671	7.89764	6.77778	1.11986	0.460139
BraA01g029680.4C	Cluster_5	Leaf	tech1	rep2	27.444	27.4488	20.671	6.77778	6.77778	0	1
BraA01g029680.4C	Cluster_5	Leaf	tech2	rep2	27.4535	27.4488	20.671	6.77778	6.77778	0	1
BraA01g029680.4C	Cluster_5	Root	tech1	rep2	29.6163	29.722	19.6709	10.0511	6.77778	3.27329	0.103429
BraA01g029680.4C	Cluster_5	Root	tech2	rep2	29.8277	29.722	19.6709	10.0511	6.77778	3.27329	0.103429
BraA01g029680.4C	Cluster_5	Stem	tech1	rep2	26.4163	26.4656	18.0108	8.45477	6.77778	1.67699	0.312735
BraA01g029680.4C	Cluster_5	Stem	tech2	rep2	26.5149	26.4656	18.0108	8.45477	6.77778	1.67699	0.312735
BraA01g029680.4C	Cluster_5	Flower	tech1	rep3	28.0218	28.112	20.7583	7.35365	7.02713	0.326529	0.797453
BraA01g029680.4C	Cluster_5	Flower	tech2	rep3	28.2021	28.112	20.7583	7.35365	7.02713	0.326529	0.797453
BraA01g029680.4C	Cluster_5	Silique	tech1	rep3	26.0852	26.0438	17.8543	8.18948	7.02713	1.16235	0.446783
BraA01g029680.4C	Cluster_5	Silique	tech2	rep3	26.0023	26.0438	17.8543	8.18948	7.02713	1.16235	0.446783
BraA01g029680.4C	Cluster_5	Leaf	tech1	rep3	27.5303	27.3764	20.3493	7.02713	7.02713	0	1
BraA01g029680.4C	Cluster_5	Leaf	tech2	rep3	27.2225	27.3764	20.3493	7.02713	7.02713	0	1
BraA01g029680.4C	Cluster_5	Root	tech1	rep3	29.8422	29.7506	19.3221	10.4286	7.02713	3.40145	0.0946373
BraA01g029680.4C	Cluster_5	Root	tech2	rep3	29.6591	29.7506	19.3221	10.4286	7.02713	3.40145	0.0946373
BraA01g029680.4C	Cluster_5	Stem	tech1	rep3	26.4177	26.4669	17.6611	8.80584	7.02713	1.77871	0.291443
BraA01g029680.4C	Cluster_5	Stem	tech2	rep3	26.5161	26.4669	17.6611	8.80584	7.02713	1.77871	0.291443
BraA01g046080.4C	Cluster_5	Flower	tech1	rep1	29.9095	29.7523	20.3201	9.43218	10.975	-1.54281	2.91362
BraA01g046080.4C	Cluster_5	Flower	tech2	rep1	29.5951	29.7523	20.3201	9.43218	10.975	-1.54281	2.91362
BraA01g046080.4C	Cluster_5	Silique	tech1	rep1	29.4498	29.4942	18.387	11.1072	10.975	0.132162	0.912463
BraA01g046080.4C	Cluster_5	Silique	tech2	rep1	29.5385	29.4942	18.387	11.1072	10.975	0.132162	0.912463
BraA01g046080.4C	Cluster_5	Leaf	tech1	rep1	31.7243	31.7321	20.6022	11.1299	10.975	0.154922	0.898181
BraA01g046080.4C	Cluster_5	Leaf	tech2	rep1	31.74	31.7321	20.6022	11.1299	10.975	0.154922	0.898181
BraA01g046080.4C	Cluster_5	Root	tech1	rep1	32.2629	32.1659	20.161	12.0049	10.975	1.0299	0.489744
BraA01g046080.4C	Cluster_5	Root	tech2	rep1	32.0689	32.1659	20.161	12.0049	10.975	1.0299	0.489744
BraA01g046080.4C	Cluster_5	Stem	tech1	rep1	28.7316	28.8044	17.9922	10.8122	10.975	-0.162809	1.11946
BraA01g046080.4C	Cluster_5	Stem	tech2	rep1	28.8772	28.8044	17.9922	10.8122	10.975	-0.162809	1.11946
BraA01g046080.4C	Cluster_5	Flower	tech1	rep2	31.0064	31.1406	21.0395	10.1011	11.3347	-1.23361	2.35155
BraA01g046080.4C	Cluster_5	Flower	tech2	rep2	31.2747	31.1406	21.0395	10.1011	11.3347	-1.23361	2.35155
BraA01g046080.4C	Cluster_5	Silique	tech1	rep2	30.102	30.065	18.1671	11.8979	11.3347	0.563179	0.676809
BraA01g046080.4C	Cluster_5	Silique	tech2	rep2	30.028	30.065	18.1671	11.8979	11.3347	0.563179	0.676809
BraA01g046080.4C	Cluster_5	Leaf	tech1	rep2	32.037	32.0057	20.671	11.3347	11.3347	0	1
BraA01g046080.4C	Cluster_5	Leaf	tech2	rep2	31.9743	32.0057	20.671	11.3347	11.3347	0	1
BraA01g046080.4C	Cluster_5	Root	tech1	rep2	32.8385	32.7384	19.6709	13.0675	11.3347	1.73278	0.300872
BraA01g046080.4C	Cluster_5	Root	tech2	rep2	32.6383	32.7384	19.6709	13.0675	11.3347	1.73278	0.300872
BraA01g046080.4C	Cluster_5	Stem	tech1	rep2	29.4139	29.4645	18.0108	11.4536	11.3347	0.118963	0.92085
BraA01g046080.4C	Cluster_5	Stem	tech2	rep2	29.515	29.4645	18.0108	11.4536	11.3347	0.118963	0.92085
BraA01g046080.4C	Cluster_5	Flower	tech1	rep3	31.2349	31.0963	20.7583	10.338	11.6858	-1.34775	2.54516
BraA01g046080.4C	Cluster_5	Flower	tech2	rep3	30.9578	31.0963	20.7583	10.338	11.6858	-1.34775	2.54516
BraA01g046080.4C	Cluster_5	Silique	tech1	rep3	29.991	29.9874	17.8543	12.1331	11.6858	0.447321	0.733404
BraA01g046080.4C	Cluster_5	Silique	tech2	rep3	29.9838	29.9874	17.8543	12.1331	11.6858	0.447321	0.733404
BraA01g046080.4C	Cluster_5	Leaf	tech1	rep3	32.1679	32.0351	20.3493	11.6858	11.6858	0	1
BraA01g046080.4C	Cluster_5	Leaf	tech2	rep3	31.9022	32.0351	20.3493	11.6858	11.6858	0	1
BraA01g046080.4C	Cluster_5	Root	tech1	rep3	32.1983	32.0188	19.3221	12.6967	11.6858	1.01095	0.496221
BraA01g046080.4C	Cluster_5	Root	tech2	rep3	31.8393	32.0188	19.3221	12.6967	11.6858	1.01095	0.496221
BraA01g046080.4C	Cluster_5	Stem	tech1	rep3	29.5332	29.5802	17.6611	11.9192	11.6858	0.233384	0.850637
BraA01g046080.4C	Cluster_5	Stem	tech2	rep3	29.6273	29.5802	17.6611	11.9192	11.6858	0.233384	0.850637
BraA05g010280.4C	Cluster_6	Flower	tech1	rep1	29.4322	29.2991	20.7485	8.55053	4.09765	4.45289	0.0456612
BraA05g010280.4C	Cluster_6	Flower	tech2	rep1	29.1659	29.2991	20.7485	8.55053	4.09765	4.45289	0.0456612
BraA05g010280.4C	Cluster_6	Silique	tech1	rep1	26.7401	26.7472	18.4462	8.30107	4.09765	4.20342	0.0542804
BraA05g010280.4C	Cluster_6	Silique	tech2	rep1	26.7544	26.7472	18.4462	8.30107	4.09765	4.20342	0.0542804
BraA05g010280.4C	Cluster_6	Leaf	tech1	rep1	25.8131	25.7608	21.6788	4.08204	4.09765	-0.015604	1.01087
BraA05g010280.4C	Cluster_6	Leaf	tech2	rep1	25.7085	25.7608	21.6788	4.08204	4.09765	-0.015604	1.01087
BraA05g010280.4C	Cluster_6	Root	tech1	rep1	36.1148	35.4906	19.2642	16.2264	4.09765	12.1288	0.00022329
BraA05g010280.4C	Cluster_6	Root	tech2	rep1	34.8664	35.4906	19.2642	16.2264	4.09765	12.1288	0.00022329
BraA05g010280.4C	Cluster_6	Stem	tech1	rep1	28.0319	28.0573	17.7974	10.2599	4.09765	6.16221	0.0139634
BraA05g010280.4C	Cluster_6	Stem	tech2	rep1	28.0827	28.0573	17.7974	10.2599	4.09765	6.16221	0.0139634
BraA05g010280.4C	Cluster_6	Flower	tech1	rep2	29.6686	29.6389	20.8148	8.82413	4.03149	4.79264	0.0360804
BraA05g010280.4C	Cluster_6	Flower	tech2	rep2	29.6092	29.6389	20.8148	8.82413	4.03149	4.79264	0.0360804
BraA05g010280.4C	Cluster_6	Silique	tech1	rep2	26.8134	26.8275	18.6421	8.1854	4.03149	4.15392	0.0561754
BraA05g010280.4C	Cluster_6	Silique	tech2	rep2	26.8416	26.8275	18.6421	8.1854	4.03149	4.15392	0.0561754
BraA05g010280.4C	Cluster_6	Leaf	tech1	rep2	25.9826	26.0061	21.9746	4.03149	4.03149	0	1
BraA05g010280.4C	Cluster_6	Leaf	tech2	rep2	26.0296	26.0061	21.9746	4.03149	4.03149	0	1
BraA05g010280.4C	Cluster_6	Root	tech1	rep2	35.0003	34.9624	19.5807	15.3817	4.03149	11.3502	0.000383038
BraA05g010280.4C	Cluster_6	Root	tech2	rep2	34.9245	34.9624	19.5807	15.3817	4.03149	11.3502	0.000383038
BraA05g010280.4C	Cluster_6	Stem	tech1	rep2	28.3361	28.3077	18.0545	10.2533	4.03149	6.22178	0.0133986
BraA05g010280.4C	Cluster_6	Stem	tech2	rep2	28.2793	28.3077	18.0545	10.2533	4.03149	6.22178	0.0133986
BraA05g010280.4C	Cluster_6	Flower	tech1	rep3	30.4067	30.404	21.6544	8.74959	3.82838	4.92121	0.0330042
BraA05g010280.4C	Cluster_6	Flower	tech2	rep3	30.4012	30.404	21.6544	8.74959	3.82838	4.92121	0.0330042
BraA05g010280.4C	Cluster_6	Silique	tech1	rep3	27.5724	27.6093	19.4431	8.16618	3.82838	4.3378	0.0494528
BraA05g010280.4C	Cluster_6	Silique	tech2	rep3	27.6462	27.6093	19.4431	8.16618	3.82838	4.3378	0.0494528
BraA05g010280.4C	Cluster_6	Leaf	tech1	rep3	26.6892	26.7419	22.9135	3.82838	3.82838	0	1
BraA05g010280.4C	Cluster_6	Leaf	tech2	rep3	26.7946	26.7419	22.9135	3.82838	3.82838	0	1
BraA05g010280.4C	Cluster_6	Root	tech1	rep3	36.2245	36.1805	20.4546	15.726	3.82838	11.8976	0.000262101
BraA05g010280.4C	Cluster_6	Root	tech2	rep3	36.1366	36.1805	20.4546	15.726	3.82838	11.8976	0.000262101
BraA05g010280.4C	Cluster_6	Stem	tech1	rep3	29.171	29.1353	19.0566	10.0787	3.82838	6.2503	0.0131363
BraA05g010280.4C	Cluster_6	Stem	tech2	rep3	29.0997	29.1353	19.0566	10.0787	3.82838	6.2503	0.0131363
BraA06g044480.4C	Cluster_6	Flower	tech1	rep1	26.9086	26.8831	20.6144	6.26863	5.18384	1.0848	0.471459
BraA06g044480.4C	Cluster_6	Flower	tech2	rep1	26.8575	26.8831	20.6144	6.26863	5.18384	1.0848	0.471459
BraA06g044480.4C	Cluster_6	Silique	tech1	rep1	26.5975	26.576	18.5302	8.04578	5.18384	2.86195	0.137552
BraA06g044480.4C	Cluster_6	Silique	tech2	rep1	26.5545	26.576	18.5302	8.04578	5.18384	2.86195	0.137552
BraA06g044480.4C	Cluster_6	Leaf	tech1	rep1	25.8067	25.8829	20.7193	5.16352	5.18384	-0.0203107	1.01418
BraA06g044480.4C	Cluster_6	Leaf	tech2	rep1	25.9591	25.8829	20.7193	5.16352	5.18384	-0.0203107	1.01418
BraA06g044480.4C	Cluster_6	Root	tech1	rep1	29.9786	29.951	20.2262	9.72479	5.18384	4.54095	0.0429574
BraA06g044480.4C	Cluster_6	Root	tech2	rep1	29.9234	29.951	20.2262	9.72479	5.18384	4.54095	0.0429574
BraA06g044480.4C	Cluster_6	Stem	tech1	rep1	26.7537	26.7503	18.0394	8.71095	5.18384	3.52712	0.0867425
BraA06g044480.4C	Cluster_6	Stem	tech2	rep1	26.747	26.7503	18.0394	8.71095	5.18384	3.52712	0.0867425
BraA06g044480.4C	Cluster_6	Flower	tech1	rep2	27.0301	27.0074	20.8148	6.19261	4.0174	2.17522	0.221408
BraA06g044480.4C	Cluster_6	Flower	tech2	rep2	26.9846	27.0074	20.8148	6.19261	4.0174	2.17522	0.221408
BraA06g044480.4C	Cluster_6	Silique	tech1	rep2	26.4039	26.3344	18.6421	7.6923	4.0174	3.6749	0.0782968
BraA06g044480.4C	Cluster_6	Silique	tech2	rep2	26.2649	26.3344	18.6421	7.6923	4.0174	3.6749	0.0782968
BraA06g044480.4C	Cluster_6	Leaf	tech1	rep2	25.9965	25.992	21.9746	4.0174	4.0174	0	1
BraA06g044480.4C	Cluster_6	Leaf	tech2	rep2	25.9875	25.992	21.9746	4.0174	4.0174	0	1
BraA06g044480.4C	Cluster_6	Root	tech1	rep2	30.0287	30.0264	19.5807	10.4457	4.0174	6.42831	0.0116114
BraA06g044480.4C	Cluster_6	Root	tech2	rep2	30.0241	30.0264	19.5807	10.4457	4.0174	6.42831	0.0116114
BraA06g044480.4C	Cluster_6	Stem	tech1	rep2	26.9875	26.9271	18.0545	8.8726	4.0174	4.8552	0.0345492
BraA06g044480.4C	Cluster_6	Stem	tech2	rep2	26.8667	26.9271	18.0545	8.8726	4.0174	4.8552	0.0345492
BraA06g044480.4C	Cluster_6	Flower	tech1	rep3	27.895	27.8708	21.6544	6.21645	3.45684	2.7596	0.147665
BraA06g044480.4C	Cluster_6	Flower	tech2	rep3	27.8467	27.8708	21.6544	6.21645	3.45684	2.7596	0.147665
BraA06g044480.4C	Cluster_6	Silique	tech1	rep3	27.0314	27.0967	19.4431	7.65362	3.45684	4.19677	0.0545312
BraA06g044480.4C	Cluster_6	Silique	tech2	rep3	27.1621	27.0967	19.4431	7.65362	3.45684	4.19677	0.0545312
BraA06g044480.4C	Cluster_6	Leaf	tech1	rep3	26.5259	26.3704	22.9135	3.45684	3.45684	0	1
BraA06g044480.4C	Cluster_6	Leaf	tech2	rep3	26.2149	26.3704	22.9135	3.45684	3.45684	0	1
BraA06g044480.4C	Cluster_6	Root	tech1	rep3	30.6219	30.7476	20.4546	10.293	3.45684	6.83613	0.00875222
BraA06g044480.4C	Cluster_6	Root	tech2	rep3	30.8733	30.7476	20.4546	10.293	3.45684	6.83613	0.00875222
BraA06g044480.4C	Cluster_6	Stem	tech1	rep3	27.5459	27.5865	19.0566	8.52984	3.45684	5.073	0.0297082
BraA06g044480.4C	Cluster_6	Stem	tech2	rep3	27.6271	27.5865	19.0566	8.52984	3.45684	5.073	0.0297082
BraA02g046700.4C	Cluster_7	Flower	tech1	rep1	25.0919	25.0337	20.7485	4.28513	5.22805	-0.942928	1.92243
BraA02g046700.4C	Cluster_7	Flower	tech2	rep1	24.9754	25.0337	20.7485	4.28513	5.22805	-0.942928	1.92243
BraA02g046700.4C	Cluster_7	Silique	tech1	rep1	25.5869	25.6101	18.4462	7.16392	5.22805	1.93587	0.261364
BraA02g046700.4C	Cluster_7	Silique	tech2	rep1	25.6333	25.6101	18.4462	7.16392	5.22805	1.93587	0.261364
BraA02g046700.4C	Cluster_7	Leaf	tech1	rep1	26.9371	26.9019	21.6788	5.22316	5.22805	-0.00488885	1.00339
BraA02g046700.4C	Cluster_7	Leaf	tech2	rep1	26.8667	26.9019	21.6788	5.22316	5.22805	-0.00488885	1.00339
BraA02g046700.4C	Cluster_7	Root	tech1	rep1	24.7559	24.7514	19.2642	5.48728	5.22805	0.259231	0.835533
BraA02g046700.4C	Cluster_7	Root	tech2	rep1	24.7469	24.7514	19.2642	5.48728	5.22805	0.259231	0.835533
BraA02g046700.4C	Cluster_7	Stem	tech1	rep1	24.1238	24.1906	17.7974	6.39317	5.22805	1.16511	0.445929
BraA02g046700.4C	Cluster_7	Stem	tech2	rep1	24.2574	24.1906	17.7974	6.39317	5.22805	1.16511	0.445929
BraA02g046700.4C	Cluster_7	Flower	tech1	rep2	24.9616	24.9029	20.8148	4.08811	4.95394	-0.865835	1.82239
BraA02g046700.4C	Cluster_7	Flower	tech2	rep2	24.8441	24.9029	20.8148	4.08811	4.95394	-0.865835	1.82239
BraA02g046700.4C	Cluster_7	Silique	tech1	rep2	25.4173	25.4714	18.6421	6.82926	4.95394	1.87531	0.272568
BraA02g046700.4C	Cluster_7	Silique	tech2	rep2	25.5254	25.4714	18.6421	6.82926	4.95394	1.87531	0.272568
BraA02g046700.4C	Cluster_7	Leaf	tech1	rep2	26.881	26.9286	21.9746	4.95394	4.95394	0	1
BraA02g046700.4C	Cluster_7	Leaf	tech2	rep2	26.9761	26.9286	21.9746	4.95394	4.95394	0	1
BraA02g046700.4C	Cluster_7	Root	tech1	rep2	24.7568	24.7226	19.5807	5.14195	4.95394	0.18801	0.877816
BraA02g046700.4C	Cluster_7	Root	tech2	rep2	24.6884	24.7226	19.5807	5.14195	4.95394	0.18801	0.877816
BraA02g046700.4C	Cluster_7	Stem	tech1	rep2	24.1727	24.2264	18.0545	6.17197	4.95394	1.21803	0.42987
BraA02g046700.4C	Cluster_7	Stem	tech2	rep2	24.2802	24.2264	18.0545	6.17197	4.95394	1.21803	0.42987
BraA02g046700.4C	Cluster_7	Flower	tech1	rep3	26.0765	26.2084	21.6544	4.55395	5.01349	-0.45954	1.3751
BraA02g046700.4C	Cluster_7	Flower	tech2	rep3	26.3402	26.2084	21.6544	4.55395	5.01349	-0.45954	1.3751
BraA02g046700.4C	Cluster_7	Silique	tech1	rep3	26.5731	26.7256	19.4431	7.28255	5.01349	2.26905	0.207466
BraA02g046700.4C	Cluster_7	Silique	tech2	rep3	26.8781	26.7256	19.4431	7.28255	5.01349	2.26905	0.207466
BraA02g046700.4C	Cluster_7	Leaf	tech1	rep3	27.7677	27.927	22.9135	5.01349	5.01349	0	1
BraA02g046700.4C	Cluster_7	Leaf	tech2	rep3	28.0863	27.927	22.9135	5.01349	5.01349	0	1
BraA02g046700.4C	Cluster_7	Root	tech1	rep3	25.7706	25.8477	20.4546	5.39313	5.01349	0.379643	0.768628
BraA02g046700.4C	Cluster_7	Root	tech2	rep3	25.9249	25.8477	20.4546	5.39313	5.01349	0.379643	0.768628
BraA02g046700.4C	Cluster_7	Stem	tech1	rep3	25.4009	25.3753	19.0566	6.3187	5.01349	1.30521	0.404662
BraA02g046700.4C	Cluster_7	Stem	tech2	rep3	25.3498	25.3753	19.0566	6.3187	5.01349	1.30521	0.404662
BraA06g015760.4C	Cluster_7	Flower	tech1	rep1	25.6471	25.6647	20.8147	4.85003	3.92327	0.926757	0.52604
BraA06g015760.4C	Cluster_7	Flower	tech2	rep1	25.6823	25.6647	20.8147	4.85003	3.92327	0.926757	0.52604
BraA06g015760.4C	Cluster_7	Silique	tech1	rep1	24.7016	24.7173	18.8051	5.91227	3.92327	1.989	0.251913
BraA06g015760.4C	Cluster_7	Silique	tech2	rep1	24.733	24.7173	18.8051	5.91227	3.92327	1.989	0.251913
BraA06g015760.4C	Cluster_7	Leaf	tech1	rep1	24.9078	24.8834	20.9816	3.90178	3.92327	-0.0214895	1.01501
BraA06g015760.4C	Cluster_7	Leaf	tech2	rep1	24.859	24.8834	20.9816	3.90178	3.92327	-0.0214895	1.01501
BraA06g015760.4C	Cluster_7	Root	tech1	rep1	27.7815	27.8318	20.4906	7.3412	3.92327	3.41793	0.0935621
BraA06g015760.4C	Cluster_7	Root	tech2	rep1	27.8822	27.8318	20.4906	7.3412	3.92327	3.41793	0.0935621
BraA06g015760.4C	Cluster_7	Stem	tech1	rep1	25.2851	25.2624	18.2883	6.97406	3.92327	3.05079	0.120676
BraA06g015760.4C	Cluster_7	Stem	tech2	rep1	25.2397	25.2624	18.2883	6.97406	3.92327	3.05079	0.120676
BraA06g015760.4C	Cluster_7	Flower	tech1	rep2	25.7782	25.7477	21.0395	4.70821	3.67621	1.032	0.48903
BraA06g015760.4C	Cluster_7	Flower	tech2	rep2	25.7172	25.7477	21.0395	4.70821	3.67621	1.032	0.48903
BraA06g015760.4C	Cluster_7	Silique	tech1	rep2	23.8525	23.8189	18.1671	5.65181	3.67621	1.9756	0.254264
BraA06g015760.4C	Cluster_7	Silique	tech2	rep2	23.7853	23.8189	18.1671	5.65181	3.67621	1.9756	0.254264
BraA06g015760.4C	Cluster_7	Leaf	tech1	rep2	24.3825	24.3472	20.671	3.67621	3.67621	0	1
BraA06g015760.4C	Cluster_7	Leaf	tech2	rep2	24.3119	24.3472	20.671	3.67621	3.67621	0	1
BraA06g015760.4C	Cluster_7	Root	tech1	rep2	27.5953	27.5583	19.6709	7.88735	3.67621	4.21115	0.0539906
BraA06g015760.4C	Cluster_7	Root	tech2	rep2	27.5213	27.5583	19.6709	7.88735	3.67621	4.21115	0.0539906
BraA06g015760.4C	Cluster_7	Stem	tech1	rep2	24.9799	24.9869	18.0108	6.97604	3.67621	3.29983	0.101543
BraA06g015760.4C	Cluster_7	Stem	tech2	rep2	24.9939	24.9869	18.0108	6.97604	3.67621	3.29983	0.101543
BraA06g015760.4C	Cluster_7	Flower	tech1	rep3	25.7501	25.7252	20.7583	4.96687	3.90838	1.05849	0.480134
BraA06g015760.4C	Cluster_7	Flower	tech2	rep3	25.7002	25.7252	20.7583	4.96687	3.90838	1.05849	0.480134
BraA06g015760.4C	Cluster_7	Silique	tech1	rep3	23.8497	23.7905	17.8543	5.93616	3.90838	2.02778	0.245232
BraA06g015760.4C	Cluster_7	Silique	tech2	rep3	23.7313	23.7905	17.8543	5.93616	3.90838	2.02778	0.245232
BraA06g015760.4C	Cluster_7	Leaf	tech1	rep3	24.2261	24.2496	20.3493	3.90033	3.90838	-0.00805346	1.0056
BraA06g015760.4C	Cluster_7	Leaf	tech2	rep3	24.2731	24.2496	20.3493	3.90033	3.90838	-0.00805346	1.0056
BraA06g015760.4C	Cluster_7	Root	tech1	rep3	27.5857	27.4875	19.3221	8.16541	3.90838	4.25703	0.0523006
BraA06g015760.4C	Cluster_7	Root	tech2	rep3	27.3893	27.4875	19.3221	8.16541	3.90838	4.25703	0.0523006
BraA06g015760.4C	Cluster_7	Stem	tech1	rep3	24.9526	24.9422	17.6611	7.28113	3.90838	3.37275	0.0965386
BraA06g015760.4C	Cluster_7	Stem	tech2	rep3	24.9318	24.9422	17.6611	7.28113	3.90838	3.37275	0.0965386
BraA07g004990.4C	Cluster_8	Flower	tech1	rep1	24.8871	24.8804	18.1336	6.74678	6.26726	0.479526	0.717213
BraA07g004990.4C	Cluster_8	Flower	tech2	rep1	24.8737	24.8804	18.1336	6.74678	6.26726	0.479526	0.717213
BraA07g004990.4C	Cluster_8	Silique	tech1	rep1	25.9671	25.8884	20.6638	5.2246	6.26726	-1.04266	2.06002
BraA07g004990.4C	Cluster_8	Silique	tech2	rep1	25.8097	25.8884	20.6638	5.2246	6.26726	-1.04266	2.06002
BraA07g004990.4C	Cluster_8	Leaf	tech1	rep1	27.001	27.0072	20.7399	6.26726	6.26726	0	1
BraA07g004990.4C	Cluster_8	Leaf	tech2	rep1	27.0134	27.0072	20.7399	6.26726	6.26726	0	1
BraA07g004990.4C	Cluster_8	Root	tech1	rep1	26.3433	26.2776	19.6973	6.58034	6.26726	0.313086	0.804918
BraA07g004990.4C	Cluster_8	Root	tech2	rep1	26.212	26.2776	19.6973	6.58034	6.26726	0.313086	0.804918
BraA07g004990.4C	Cluster_8	Stem	tech1	rep1	25.3222	25.3383	18.0552	7.28305	6.26726	1.0158	0.494555
BraA07g004990.4C	Cluster_8	Stem	tech2	rep1	25.3543	25.3383	18.0552	7.28305	6.26726	1.0158	0.494555
BraA07g004990.4C	Cluster_8	Flower	tech1	rep2	24.7511	24.7084	18.0314	6.6771	6.16539	0.511708	0.701391
BraA07g004990.4C	Cluster_8	Flower	tech2	rep2	24.6658	24.7084	18.0314	6.6771	6.16539	0.511708	0.701391
BraA07g004990.4C	Cluster_8	Silique	tech1	rep2	25.7288	25.7197	20.967	4.75276	6.16539	-1.41263	2.66222
BraA07g004990.4C	Cluster_8	Silique	tech2	rep2	25.7107	25.7197	20.967	4.75276	6.16539	-1.41263	2.66222
BraA07g004990.4C	Cluster_8	Leaf	tech1	rep2	26.7682	26.7586	20.5932	6.16539	6.16539	0	1
BraA07g004990.4C	Cluster_8	Leaf	tech2	rep2	26.7489	26.7586	20.5932	6.16539	6.16539	0	1
BraA07g004990.4C	Cluster_8	Root	tech1	rep2	26.283	26.1922	19.5686	6.62362	6.16539	0.458228	0.72788
BraA07g004990.4C	Cluster_8	Root	tech2	rep2	26.1015	26.1922	19.5686	6.62362	6.16539	0.458228	0.72788
BraA07g004990.4C	Cluster_8	Stem	tech1	rep2	25.0912	25.1259	17.8877	7.23822	6.16539	1.07283	0.475386
BraA07g004990.4C	Cluster_8	Stem	tech2	rep2	25.1606	25.1259	17.8877	7.23822	6.16539	1.07283	0.475386
BraA07g004990.4C	Cluster_8	Flower	tech1	rep3	24.9152	24.8903	18.2674	6.62289	6.11667	0.506227	0.704061
BraA07g004990.4C	Cluster_8	Flower	tech2	rep3	24.8655	24.8903	18.2674	6.62289	6.11667	0.506227	0.704061
BraA07g004990.4C	Cluster_8	Silique	tech1	rep3	25.984	25.9779	21.1784	4.79953	6.11667	-1.31713	2.4917
BraA07g004990.4C	Cluster_8	Silique	tech2	rep3	25.9717	25.9779	21.1784	4.79953	6.11667	-1.31713	2.4917
BraA07g004990.4C	Cluster_8	Leaf	tech1	rep3	26.7801	26.8117	20.6951	6.11667	6.11667	0	1
BraA07g004990.4C	Cluster_8	Leaf	tech2	rep3	26.8434	26.8117	20.6951	6.11667	6.11667	0	1
BraA07g004990.4C	Cluster_8	Root	tech1	rep3	26.2095	26.274	19.8335	6.44048	6.11667	0.323813	0.798955
BraA07g004990.4C	Cluster_8	Root	tech2	rep3	26.3385	26.274	19.8335	6.44048	6.11667	0.323813	0.798955
BraA07g004990.4C	Cluster_8	Stem	tech1	rep3	25.2064	25.217	18.0973	7.11969	6.11667	1.00303	0.498953
BraA07g004990.4C	Cluster_8	Stem	tech2	rep3	25.2275	25.217	18.0973	7.11969	6.11667	1.00303	0.498953
BraA04g026460.4C	Cluster_8	Flower	tech1	rep1	31.6498	32.1028	18.1336	13.9692	12.6395	1.3297	0.397852
BraA04g026460.4C	Cluster_8	Flower	tech2	rep1	32.5558	32.1028	18.1336	13.9692	12.6395	1.3297	0.397852
BraA04g026460.4C	Cluster_8	Silique	tech1	rep1	31.9051	32.0418	20.6638	11.378	12.6395	-1.2615	2.39744
BraA04g026460.4C	Cluster_8	Silique	tech2	rep1	32.1785	32.0418	20.6638	11.378	12.6395	-1.2615	2.39744
BraA04g026460.4C	Cluster_8	Leaf	tech1	rep1	33.4662	33.3795	20.7399	12.6395	12.6395	0	1
BraA04g026460.4C	Cluster_8	Leaf	tech2	rep1	33.2927	33.3795	20.7399	12.6395	12.6395	0	1
BraA04g026460.4C	Cluster_8	Root	tech1	rep1	32.064	32.2082	19.6973	12.5109	12.6395	-0.128655	1.09327
BraA04g026460.4C	Cluster_8	Root	tech2	rep1	32.3523	32.2082	19.6973	12.5109	12.6395	-0.128655	1.09327
BraA04g026460.4C	Cluster_8	Stem	tech1	rep1	32.4691	32.5411	18.0552	14.4859	12.6395	1.84635	0.278095
BraA04g026460.4C	Cluster_8	Stem	tech2	rep1	32.613	32.5411	18.0552	14.4859	12.6395	1.84635	0.278095
BraA04g026460.4C	Cluster_8	Flower	tech1	rep2	33.3674	33.3333	18.041	15.2922	14.3478	0.944443	0.51963
BraA04g026460.4C	Cluster_8	Flower	tech2	rep2	33.2992	33.3333	18.041	15.2922	14.3478	0.944443	0.51963
BraA04g026460.4C	Cluster_8	Silique	tech1	rep2	33.5202	33.6208	20.9581	12.6627	14.3478	-1.68511	3.21565
BraA04g026460.4C	Cluster_8	Silique	tech2	rep2	33.7214	33.6208	20.9581	12.6627	14.3478	-1.68511	3.21565
BraA04g026460.4C	Cluster_8	Leaf	tech1	rep2	34.8754	34.9266	20.5788	14.3478	14.3478	0	1
BraA04g026460.4C	Cluster_8	Leaf	tech2	rep2	34.9778	34.9266	20.5788	14.3478	14.3478	0	1
BraA04g026460.4C	Cluster_8	Root	tech1	rep2	34.0267	34.0414	19.5651	14.4763	14.3478	0.128511	0.914775
BraA04g026460.4C	Cluster_8	Root	tech2	rep2	34.0562	34.0414	19.5651	14.4763	14.3478	0.128511	0.914775
BraA04g026460.4C	Cluster_8	Stem	tech1	rep2	33.8884	33.9044	17.7782	16.1263	14.3478	1.77848	0.29149
BraA04g026460.4C	Cluster_8	Stem	tech2	rep2	33.9204	33.9044	17.7782	16.1263	14.3478	1.77848	0.29149
BraA04g026460.4C	Cluster_8	Flower	tech1	rep3	33.7375	33.6946	18.2391	15.4555	14.4868	0.96875	0.510949
BraA04g026460.4C	Cluster_8	Flower	tech2	rep3	33.6518	33.6946	18.2391	15.4555	14.4868	0.96875	0.510949
BraA04g026460.4C	Cluster_8	Silique	tech1	rep3	33.8255	34.0369	21.0561	12.9808	14.4868	-1.50596	2.84014
BraA04g026460.4C	Cluster_8	Silique	tech2	rep3	34.2484	34.0369	21.0561	12.9808	14.4868	-1.50596	2.84014
BraA04g026460.4C	Cluster_8	Leaf	tech1	rep3	35.1152	35.1964	20.7096	14.4868	14.4868	0	1
BraA04g026460.4C	Cluster_8	Leaf	tech2	rep3	35.2775	35.1964	20.7096	14.4868	14.4868	0	1
BraA04g026460.4C	Cluster_8	Root	tech1	rep3	33.8261	33.9099	19.8147	14.0952	14.4868	-0.391557	1.31181
BraA04g026460.4C	Cluster_8	Root	tech2	rep3	33.9937	33.9099	19.8147	14.0952	14.4868	-0.391557	1.31181
BraA04g026460.4C	Cluster_8	Stem	tech1	rep3	34.5749	34.6636	17.9368	16.7268	14.4868	2.24004	0.21168
BraA04g026460.4C	Cluster_8	Stem	tech2	rep3	34.7523	34.6636	17.9368	16.7268	14.4868	2.24004	0.21168
