# Supplementary material for: Genome-wide characterization of the PPR gene family and its potential roles in stress responses and chloroplast RNA editing in Brassica rapa
Source: Front Plant Sci. 2026 Jun 15;17:1860005. doi: 10.3389/fpls.2026.1860005 (PMC13311020; doi:10.3389/fpls.2026.1860005)
Supplement: Supplementary file 6 [file Table5.xlsx]

## Sheet: pearson
Table S5 Pearson correlation analysis between relative expression and TPM values
Gene ID	Cluster	Relative_Expression_Flower	Relative_Expression_Leaf	Relative_Expression_Root	Relative_Expression_Silique	Relative_Expression_Stem	tpm_Flower	tpm_Leaf	tpm_Root	tpm_Silique	tpm_Stem	Pearson correlation coefficient	P-Value
BraA01g011630.4C	Cluster_1	2.53098	0.99915	0.731183	0.299362	0.363557	19.9628	4.88496	2.76003	5.99862	1.79433	0.92966	0.0221565
BraA08g029420.4C	Cluster_1	1.99782	0.997549	1.41728	0.79662	0.517935	7.78709	1.95541	3.47557	3.36895	3.77251	0.739658	0.153079
BraA06g018140.4C	Cluster_2	2.34981	1.00883	2.93423	0.177054	0.243736	7.333	13.3596	55.2672	6.14592	8.31548	0.712815	0.176572
BraA10g025870.4C	Cluster_2	2.46649	1.01286	1.80727	0.886117	0.644045	3.20855	4.52675	11.8689	6.75721	5.03344	0.0369094	0.953016
BraA02g046690.4C	Cluster_3	1.68012	1.00472	14.7988	0.513488	1.76805	36.2087	19.8934	779.271	12.3705	286.399	0.953403	0.0119896
BraA09g067170.4C	Cluster_3	0.903753	1.00516	0.208277	0.406832	0.174203	0.713372	1.49473	0.566966	1.42027	1.17066	0.232512	0.706646
BraA06g009910.4C	Cluster_4	0.333252	0.998248	2.02219	0.0556836	0.204112	70.2217	988.476	284.746	88.5788	283.598	0.336118	0.580242
BraA01g010420.4C	Cluster_4	1.2411	1.00564	0.503805	0.173895	0.282766	1.63676	5.37127	2.3192	2.27434	1.97737	0.302443	0.620872
BraA01g029680.4C	Cluster_5	0.85248	0.996768	0.104376	0.446103	0.320835	9.90437	10.8236	1.95243	19.5223	4.54435	0.41342	0.489022
BraA01g046080.4C	Cluster_5	2.60344	0.96606	0.428946	0.774225	0.963651	13.5899	11.8316	3.66358	23.713	10.5337	0.173636	0.780036
BraA05g010280.4C	Cluster_6	0.0382486	1.00362	0.000289476	0.0533029	0.0134994	0.344716	10.0852	0	1.14174	2.05476	0.982033	0.00288318
BraA06g044480.4C	Cluster_6	0.280177	1.00473	0.021107	0.0901268	0.0503333	9.60563	41.8626	2.68667	14.715	6.92956	0.956943	0.0106556
BraA02g046700.4C	Cluster_7	1.70664	1.00113	0.827326	0.247132	0.42682	3.65541	5.10952	0.723197	2.64248	4.27868	0.16033	0.796739
BraA06g015760.4C	Cluster_7	0.498401	1.00687	0.0666178	0.25047	0.106253	1.88507	7.40688	1.83582	1.20963	9.96262	0.208603	0.736337
BraA07g004990.4C	Cluster_8	0.707555	1	0.777251	2.40465	0.489631	2.6572	3.23564	6.16899	7.37419	2.90321	0.762977	0.133488
BraA04g026460.4C	Cluster_8	0.476144	1	1.10662	2.81775	0.260422	2.10525	3.60577	2.94851	4.56406	3.41845	0.765958	0.131041
