# Supplementary material for: Genome-wide characterization of the PPR gene family and its potential roles in stress responses and chloroplast RNA editing in Brassica rapa
Source: Front Plant Sci. 2026 Jun 15;17:1860005. doi: 10.3389/fpls.2026.1860005 (PMC13311020; doi:10.3389/fpls.2026.1860005)
Supplement: Supplementary file 7 [file Table6.xlsx]

## Sheet: drought
Table S6 Differentially expressed PPR genes under biotic and abiotic stresses.
Differentially expressed PPR genes under drought stress.
Gene ID	DS-3d-1.tpm	DS-3d-2.tpm	DS-3d-3.tpm	DS-3d-CK1.tpm	DS-3d-CK2.tpm	DS-3d-CK3.tpm	DS-5d-1.tpm	DS-5d-2.tpm	DS-5d-3.tpm	DS-5d-CK1.tpm	DS-5d-CK2.tpm	DS-5d-CK3.tpm	DT-3d-1.tpm	DT-3d-2.tpm	DT-3d-3.tpm	DT-3d-CK1.tpm	DT-3d-CK2.tpm	DT-3d-CK3.tpm	DT-5d-1.tpm	DT-5d-2.tpm	DT-5d-3.tpm	DT-5d-CK1.tpm	DT-5d-CK2.tpm	DT-5d-CK3.tpm
BraA01g005760.4C	0.604498	0.327054	0.909545	0.366092	0.379281	0.991256	0.865381	0.925243	0.831299	0.042784	0.322553	0.194694	0.599918	0.394566	0.376212	0.845254	0.91368	0.441406	1.5408	1.08917	1.45641	1.82187	1.58255	1.07798
BraA01g007130.4C	1.30416	1.8998	1.10291	2.21581	0.441988	1.5488	1.48849	2.3114	2.07054	0.561184	0.194553	0.325639	0.886686	0.775871	0.465247	2.16467	2.73247	0.788436	2.25292	2.16996	1.8355	2.9464	2.01334	2.94138
BraA01g007240.4C	1.41344	1.6322	1.68395	1.63027	0.706645	1.10894	1.56226	1.94002	1.97769	0.731502	0.189777	0.572569	0.924018	1.21743	0.598481	2.41393	3.92265	1.79832	3.24792	3.85701	3.1866	4.4723	3.35349	3.7026
BraA01g010420.4C	2.28813	3.49777	3.31581	3.2647	2.02587	3.09868	2.56745	1.52786	2.77525	0.173122	0.288092	0.359518	2.17475	1.79207	1.13507	2.55003	4.27353	1.71663	5.02629	5.40182	5.07274	5.18141	6.98315	5.25713
BraA01g010480.4C	3.49167	2.36366	2.3192	2.77595	2.08434	3.48012	2.80644	2.84022	3.59731	1.08136	0.603748	0.973124	2.22571	1.64902	2.03451	3.44785	3.92097	1.95339	7.08892	6.53284	8.49708	5.74895	5.01546	6.22428
BraA01g017800.4C	1.16148	0.464152	0.978885	1.32101	1.08994	0.669614	2.56755	1.95162	2.10678	0.832925	0.705968	1.00256	0.669882	0.651216	0.773274	1.67034	1.82418	1.20009	2.61039	2.51752	2.56828	2.88126	1.94748	3.3844
BraA01g018480.4C	0.738283	1.53835	1.68349	1.77834	0.726596	1.14911	1.99519	2.03273	1.40519	0.310141	0.163173	0.165594	0.807212	0.668336	0.718478	2.29337	2.21121	1.45193	3.45352	1.86905	2.43069	3.07911	3.03428	3.62099
BraA01g021490.4C	2.60852	2.23852	3.43661	2.96419	2.58975	2.01518	1.11622	2.04212	1.89581	0.448683	0.37767	0.91645	1.54062	0.708885	0.8799	1.70035	2.7842	1.60367	2.22166	3.27688	3.45447	2.82386	4.05806	2.97771
BraA01g024170.4C	6.42685	7.11725	6.58812	6.69517	5.20688	7.05171	9.00391	8.85569	8.08916	3.02046	3.07144	5.02789	5.29896	4.87415	3.79362	10.4584	12.825	9.71697	13.1716	12.1492	11.1075	23.9492	16.3133	27.3712
BraA01g024480.4C	1.50029	1.67684	1.21399	1.64694	0.749006	0.774627	1.65163	2.05545	1.55585	0.654096	0.60046	1.47136	0.620709	0.597649	0.762328	1.82968	1.70327	1.41583	2.9443	2.73736	2.42237	2.68569	3.24804	4.17169
BraA01g030940.4C	9.56454	10.2527	10.2903	10.951	7.7538	8.48553	11.4247	12.71	14.9415	4.25821	5.03479	6.89928	12.289	9.47241	5.68525	15.6475	20.4099	13.8164	25.2011	20.2511	20.3115	32.0018	28.0509	36.3569
BraA01g039260.4C	2.02401	2.30474	1.4494	2.62862	2.95127	3.5839	1.18963	1.16547	1.99515	0.420908	0.202611	0.641367	1.91781	0.983624	1.00841	2.76713	2.20918	1.86634	4.59114	3.16536	3.62696	4.85103	4.64837	4.25168
BraA01g040170.4C	3.28845	4.08352	3.53903	4.61158	4.49501	4.6582	4.73023	4.96804	7.42903	0.883292	0.51757	1.5475	3.63835	3.60821	2.97632	4.91541	10.352	5.76331	12.0607	10.1145	10.9528	14.9143	11.2278	13.5065
BraA01g040180.4C	0.842851	1.40527	1.73514	1.44097	1.2648	1.32675	1.18496	1.318	1.6443	0.212881	0.222088	0.598253	1.93577	1.39471	1.01093	2.66575	3.66061	0.986414	2.25091	1.76941	2.72204	4.71455	4.72232	6.99167
BraA01g046080.4C	2.73599	2.47472	3.01456	3.00088	2.57494	2.38943	5.1573	4.1585	4.93813	1.08553	1.91884	1.91362	5.6806	3.63242	1.83779	5.07038	7.66954	4.55032	9.46156	10.3618	7.41932	14.0532	10.3046	18.6339
BraA02g001100.4C	3.84898	4.0832	4.15876	3.92815	3.53622	3.76449	2.93486	1.83254	2.85133	0.984288	0.561839	0.891927	3.06253	1.98931	1.23014	3.82448	4.36256	3.43778	5.48684	4.32095	4.92601	6.39019	6.56335	6.70442
BraA02g007780.4C	2.43205	1.53654	2.80813	2.78073	1.44406	3.17768	2.50427	1.40488	9.91863	0.972363	1.13226	1.1832	0.446277	1.0821	0.74773	1.37742	1.71145	1.82946	1.17083	2.22022	0.467102	1.30667	2.03099	4.64595
BraA02g019510.4C	1.43242	0.920501	0.641155	0.913628	0.493121	1.08493	0.902534	1.19029	0.865467	0.456846	0.510201	0.629797	0.504433	0.345461	0.556102	1.17866	1.78307	1.3139	1.66381	1.6181	1.28305	1.42248	1.35317	1.13999
BraA02g024830.4C	0.530437	0.730929	0.66556	1.32957	0.561014	0.515811	1.041	0.698871	1.83364	0.198194	0	0.305103	0.96123	0.791736	0.543345	2.22727	2.12101	1.197	2.99399	2.48115	2.41827	2.96462	2.0439	3.25794
BraA02g027060.4C	0.749466	0.834749	0.617176	1.1458	0.55744	1.0562	16.135	27.9338	23.696	0.995152	0.672233	0.939206	1.27932	0.868392	1.12887	1.40469	1.29576	0.904822	7.87191	9.25824	16.2865	1.81871	1.99104	2.23067
BraA02g035470.4C	0.688109	0.812845	0.551317	1.41259	0.567513	0.739328	0.532672	2.19508	1.17932	0.219655	0.21199	0.279417	0.1485	0	0.290069	0.350264	0.814339	0.252997	0.832885	0.626494	0.659221	0.377452	0.31481	0.457638
BraA03g018370.4C	2.48017	3.35849	4.47084	8.36088	9.87679	8.86972	6.66625	9.27238	2.38406	24.5657	13.3968	24.3789	10.537	10.973	10.8354	14.7718	14.0843	16.1632	4.54193	2.83855	2.98046	11.7134	9.72127	14.6417
BraA03g019750.4C	1.83868	2.02	2.26473	3.45451	1.67728	1.85911	4.52759	3.78025	2.83693	1.36057	1.52062	1.52034	5.40831	3.92058	2.71384	6.47535	6.95581	3.91532	8.71634	8.42715	6.46716	13.902	10.8835	16.8308
BraA03g030060.4C	0.789852	2.03397	1.50704	2.21035	1.46029	1.6491	0.812157	0.99399	1.52549	0.224373	0.364694	0.950481	0.977941	0.488185	0.326356	0.523705	1.4584	0.369984	1.55719	1.76656	1.16356	3.5749	2.13237	3.98944
BraA03g031750.4C	0.669087	0.46058	0.758152	0.566242	0.412547	0.531617	0.663373	1.01522	0.829707	0.318909	0.243941	0.187225	1.03798	0.589316	0.990013	1.7716	2.5154	1.62279	1.91004	2.13114	2.36603	3.97722	4.36635	4.97542
BraA03g034800.4C	0.369214	0.517338	0.625164	0.784944	1.08381	1.31713	0.686796	1.08286	0.742285	0.104847	0.554792	0.239762	0.639209	0.397939	0.30195	1.3857	1.6389	0.851324	2.08179	1.30358	1.17699	1.56594	2.24638	1.51083
BraA03g034820.4C	0.316444	0.609102	0.638956	0.341423	0.586309	0.383792	0.31746	0.244003	0.159406	0.173774	0.061801	0.063924	0.251209	0.142088	0.16782	0.645589	1.33839	0.277443	0.664789	1.12308	0.680002	1.19725	0.873281	0.844796
BraA03g036480.4C	1.56195	1.85604	0.796898	2.31115	1.29586	1.55518	1.92755	1.99907	3.28649	0.733224	0.711631	0.556971	1.33143	1.30292	0.76845	2.72156	2.83084	1.43533	5.62757	5.88422	4.24858	5.14697	5.32071	4.23282
BraA03g042590.4C	0.484477	0.441009	0.733436	0.904779	0.436881	0.558983	1.06114	0.726479	0.987072	0.084156	0.280561	0.219024	0.415463	0.355118	0.311882	0.554745	0.530014	0.386166	0.296001	0.798813	0.32549	0.443	1.11115	0.558979
BraA03g045190.4C	0.98443	1.39633	1.35506	1.30798	0.989747	0.369421	3.39641	3.46936	3.5262	1.02429	0.682056	1.26316	1.11232	1.27613	1.07346	2.48054	2.53145	1.73142	5.15184	5.6476	4.63706	4.72067	4.92843	6.27121
BraA03g045920.4C	0.881935	0.82763	0.929952	1.16242	0.780326	0.711491	1.25884	1.50843	1.31346	0.169947	0.162002	0.223011	0.103902	0.313751	0.441097	1.21872	2.09819	1.09227	1.99857	1.09201	1.63788	2.07806	3.01304	2.67293
BraA03g048140.4C	0	0	0	0	0	0	0.070275	0.072163	0.172997	0.808455	0.786177	0.341351	0	0.043783	0.409837	0	0	0.068963	0	0	0.068823	0	0.146412	0.052787
BraA03g049880.4C	0.089455	0.209478	0.052712	0.419648	0.185601	0.097724	0.267891	0.153644	0.085179	0.102397	0	0	0	0.039403	0	0.271099	0.488572	0.358851	0.120641	0.513753	0.235063	0.557532	0.107062	0.364385
BraA04g002710.4C	1.45034	1.04381	1.17118	0.971057	1.38737	1.41755	0.896586	1.30936	1.25657	0.204691	0.258456	0.375202	1.25667	0.673592	0.634138	1.8405	2.28121	2.0413	2.84821	2.25719	1.33504	2.03578	1.88576	3.16684
BraA04g013190.4C	0.541078	1.1404	1.27937	0.652245	0.442496	0.757634	1.11511	1.68589	1.19185	0.116192	0.388693	0.114912	1.15577	1.13133	0.645539	0.785089	1.398	0.714461	1.70703	1.85213	1.69707	1.39269	3.0488	2.05219
BraA04g013650.4C	1.13849	0.741111	0.637028	0.832444	0.681242	0.421112	1.44681	2.16238	2.01673	0.519242	0.338829	0.644	1.17078	0.675679	0.709956	1.62763	2.34477	1.00861	3.25196	2.33646	2.18244	3.29305	2.66543	4.91495
BraA04g016860.4C	1.92431	0.85261	1.54724	0.272823	1.24665	1.27339	1.1903	0.61684	1.04266	0.168601	0.083977	0.534621	0.399775	0.158139	0.464182	1.63386	1.52536	0.762926	1.60961	1.17895	1.28045	1.92897	1.17365	1.16018
BraA04g020980.4C	0.606013	0.598779	0.978807	0.632368	0.354292	0.74477	0.645468	1.07371	0.793497	0.085655	0.564369	0.128794	0.304895	0.432118	0.395157	1.63523	1.56472	1.00925	2.00107	1.04131	1.90291	2.52155	1.69328	2.83597
BraA04g024180.4C	4.65582	3.73394	3.82203	7.18441	7.56479	6.50273	8.63994	7.92519	11.9775	4.29085	5.90215	3.60525	9.91439	8.38651	6.45622	8.91614	11.212	4.52218	4.63756	4.85025	5.79088	6.53408	14.679	6.96298
BraA04g026850.4C	0.560346	0.584204	0.504271	1.08037	0.659408	0.772494	1.46245	1.30087	0.662983	0.454217	0.314527	0.564476	0.792334	0.645943	0.191758	1.44181	3.41689	1.34359	2.25816	1.89109	2.44077	2.49941	2.93986	3.61117
BraA05g002150.4C	0.906508	1.1607	1.57274	1.74347	1.36617	1.12562	1.57044	1.74377	2.09878	0.478719	0.451993	0.463122	0.454397	0.801236	0.547349	1.60174	1.37975	0.814207	1.63081	1.2705	1.14418	1.56534	3.01404	2.54117
BraA05g010350.4C	2.05903	2.13174	1.31124	1.34128	0.76041	1.72348	0.950414	1.46305	1.96412	0.311269	0.416049	0.588601	1.18796	0.867917	0.585005	2.34336	2.65372	1.19145	2.04067	1.93746	1.59809	2.66165	3.19761	2.29911
BraA05g016160.4C	1.43616	2.65962	1.57359	2.29549	1.9504	1.56993	1.49381	1.78205	1.96018	0.882547	0.530614	0.626645	1.42159	1.4473	0.748409	2.62588	4.74943	2.10604	4.21814	3.41325	3.07668	5.48914	5.7431	5.43565
BraA05g026090.4C	3.45495	4.05071	3.03885	3.52018	2.85436	3.11598	3.05896	2.87726	2.37189	0.817147	0.26118	0.985151	2.65558	1.52805	1.59542	5.52472	7.20257	2.50408	7.87962	6.54514	5.64338	8.72098	9.77646	8.95793
BraA05g026510.4C	0.9392	1.09529	1.2285	1.31988	0.897678	2.16375	0.781034	1.15007	1.05235	0.281106	0.836192	0.438048	0.877761	0.859338	0.93778	1.75181	3.19171	1.55513	2.15276	2.14701	2.79541	2.19932	1.94435	3.12197
BraA05g026520.4C	3.91541	5.76187	4.12737	4.36703	3.50369	7.06541	10.9458	10.1021	10.7365	5.3549	3.64372	7.18672	9.0567	7.62756	6.07191	10.3039	14.1082	9.16167	15.6756	16.4241	16.3386	15.8596	15.4425	32.5339
BraA05g031840.4C	1.22932	0.659272	0.653296	0.491445	0.860774	0.537732	0.747142	1.01338	1.26482	0.085211	0.262635	0.165803	0.667538	0.329779	0.136115	0.529511	2.12113	0.837522	1.93899	1.15884	1.29367	1.70446	1.62613	1.96101
BraA05g034900.4C	1.60469	1.63177	1.22297	0.804974	1.14368	1.62013	1.21064	1.65582	2.64242	0.561233	0.746794	0.18835	0.577543	0.325766	0.709589	0.654121	1.3031	0.994636	2.07111	1.54383	1.47755	2.12661	2.23431	1.47978
BraA05g036680.4C	1.2574	1.10147	0.788611	1.60446	0.353278	1.39435	1.57145	1.47546	1.57299	0.309874	0.219604	0.387887	0.757412	0.934566	0.401146	1.92504	3.20757	1.87435	2.30773	2.38857	2.21896	2.23206	2.34803	2.29025
BraA06g005430.4C	1.03144	1.67447	2.00667	1.92259	2.31819	2.37736	0.626502	1.61937	1.25547	0.93528	0.452614	0.83889	0.600645	0.929565	0.681582	3.082	3.67699	2.03566	2.57668	1.90085	2.8823	4.18109	3.52212	3.20067
BraA06g006250.4C	5.33281	7.45418	5.63356	1.27513	2.90611	3.56388	14.2638	15.7372	14.5332	3.03711	1.32578	3.31928	4.82499	9.26976	6.78279	5.67842	7.17466	3.45079	26.8868	26.7717	22.1108	16.2998	14.1797	20.64
BraA06g006690.4C	1.33105	1.30583	1.13503	1.28426	1.04339	0.930879	1.32146	2.9628	1.96599	0.629614	0.809091	0.694252	1.72899	1.05692	0.940222	2.54888	2.57915	1.12037	2.75851	1.87689	2.54608	2.59304	2.96308	2.69112
BraA06g007220.4C	0.483476	0.126236	0.059359	0.083742	0.090392	0	0.386511	0.440487	0.276648	0.211152	0.193024	0.113095	0.170187	0.311987	0.248645	0.988529	0.922187	0.609795	1.44765	0.83541	0.391306	1.16967	1.20477	2.73369
BraA06g009910.4C	51.5492	46.0291	87.5794	61.2409	41.1179	80.7112	235.143	187.979	354.409	49.5047	96.3169	96.6473	57.3437	52.9555	46.4524	14.5685	27.1258	13.1616	82.6963	153.65	75.8004	27.7071	42.6395	40.9229
BraA06g009920.4C	0.519631	0.633905	0.444895	1.18104	0.660038	1.17057	1.81096	1.49637	1.71754	0.269232	1.44457	0.544193	0.521514	0.440481	0.390979	1.35971	1.22799	1.71303	0.824026	1.59943	1.37531	1.92458	2.30134	2.1547
BraA06g011680.4C	2.23678	1.35962	1.30158	1.82369	1.89134	2.12918	1.01401	0.60145	0.433503	0.251712	0.406283	0.314184	1.8426	1.10631	0.799661	5.39742	6.11707	3.23896	7.57453	6.26567	4.52296	10.3404	11.0835	12.9127
BraA06g013550.4C	0.082735	0.24867	0.237299	0.198843	0.106915	0	0.196864	0.664077	0.162512	0	0	0.057839	0.442913	0	0.487149	0.457778	0.891777	0.519262	0.698235	0.895875	0.479184	1.30454	0.518422	0.655148
BraA06g018610.4C	3.9491	4.59154	5.79589	4.61576	2.99787	4.39247	4.12674	5.88909	4.02292	1.19172	1.92063	2.42097	3.22778	3.7352	2.15136	4.06316	4.69778	3.65376	8.24464	6.16917	5.79229	7.66359	8.00873	8.6657
BraA06g026550.4C	0.547677	0.623397	0.215941	0.65694	0.223949	0.582113	0.832005	0.520497	0.505284	0.219463	0.391581	0.401589	1.17887	0.176712	0.186082	0.539509	1.73097	0.699752	1.12998	1.00291	1.3032	2.57555	2.41731	4.58706
BraA06g026700.4C	1.26936	1.27213	3.35141	1.22394	0.762217	1.59272	1.86004	2.24611	1.50039	0.630301	0.091091	0.186267	1.02765	0.771119	0.522429	2.05677	1.93406	0.926962	2.22372	1.78896	3.28146	3.43477	2.72872	3.11932
BraA06g043260.4C	0.700048	0.867397	0.744547	0.259197	0.402214	0.870637	1.76281	1.16741	1.81685	0.525957	0.502128	0.513648	0.882433	0.773058	0.205499	1.60668	1.21418	1.04494	1.17382	1.32973	1.41858	2.15737	1.37507	1.73954
BraA06g044050.4C	4.56854	6.32875	6.19038	7.66706	5.82891	5.78557	5.49525	6.34589	3.38252	4.07715	4.21206	3.97463	5.1539	6.15711	2.36406	11.0329	10.6383	9.66681	12.1293	8.74283	8.55362	16.9115	15.7561	19.559
BraA06g044720.4C	0.94353	1.52451	1.2502	2.3806	0.506009	1.24437	1.53568	1.77157	1.3179	0.245454	0.18718	0.590093	2.92969	2.64502	1.64895	4.41346	4.27338	3.71478	3.35234	2.79833	2.78916	5.98556	4.89755	5.04562
BraA07g004990.4C	1.19325	1.17639	1.7876	1.47527	0.965657	1.76485	2.76507	2.34697	2.34121	1.7277	3.169	3.09499	0.288265	0.928856	0.818255	1.40746	2.70702	2.24535	2.48519	3.00354	1.59377	2.02676	1.28367	2.00849
BraA07g005180.4C	4.28131	2.73744	5.02774	4.62287	4.19699	5.9999	3.11903	2.37631	3.1419	5.47392	8.22883	8.86505	3.51972	3.4138	3.36056	3.75494	3.16108	3.39826	3.46076	3.32592	3.41341	7.98669	7.46141	7.7578
BraA07g007650.4C	0.730323	2.16379	1.02613	1.32755	1.12913	1.23894	0.333606	1.16387	1.07339	0.305517	0.249628	0	1.48585	0.719066	0.532647	2.74586	2.55029	1.56084	3.23569	1.79335	1.96067	2.63167	3.51174	2.58904
BraA07g021180.4C	0.742608	0.272244	0.410813	0.582341	0.897738	1.04665	0.512471	0.493264	0.970508	0	0.132594	0.203976	0.825565	0.548085	0.180818	1.08073	1.32132	0.424988	1.29212	1.41036	1.39536	1.9868	1.93955	1.66842
BraA07g026820.4C	0.546675	0.209491	1.01595	0.851534	0.95448	0.151254	0.791058	2.11228	1.172	0.197063	0.492296	0.643361	0.318872	0.17333	0.452365	1.01753	1.83983	0.942403	1.89166	2.41514	2.05789	2.60174	1.13121	3.47886
BraA07g026890.4C	1.06955	0.627846	1.36351	1.4925	0.775794	1.21956	1.79413	1.43124	1.9685	0.71501	0.533268	1.28092	1.36035	1.31898	0.667064	3.02857	8.15099	2.90871	6.76943	4.16731	3.74355	9.85609	7.4379	14.19
BraA07g028430.4C	1.92182	2.7206	3.05248	2.69152	1.20649	1.55256	3.55157	3.86526	3.87772	1.0725	1.14648	1.07548	1.64405	1.12125	0.852876	2.5588	3.61636	1.86822	4.99129	4.38217	4.44128	5.22307	5.20233	4.53691
BraA07g029410.4C	5.36657	5.81771	5.13781	6.02427	5.43907	5.56153	1.92703	3.08659	1.97028	3.13502	2.19206	2.84463	1.02849	1.10167	1.19087	1.74137	2.45799	2.39887	2.30127	1.53681	1.30096	2.53599	2.41162	5.4949
BraA07g035240.4C	0.526435	0.427682	0.508789	0.789681	0.558642	0.276699	0.418954	0.64004	0.71658	0.042547	0.154349	0.302112	0.399375	0.324474	0.387635	0.480692	0.790261	0.346376	0.892508	0.867193	0.650672	0.367414	1.08287	0.489759
BraA07g037320.4C	0.507267	0.744528	1.00016	1.35393	0.925342	1.40311	0.368334	0.642766	1.27507	1.99843	4.47347	4.98125	1.03563	0.765061	0.452888	1.50338	1.15905	1.04224	0.954732	0.957449	1.16183	0.94154	1.39382	1.32327
BraA07g037380.4C	3.81597	3.16451	3.2656	7.14783	4.79772	4.38478	1.50545	2.05626	2.3167	0.926159	1.87291	1.11424	3.04413	1.92205	1.98769	3.88993	5.56531	3.34076	3.59167	4.55783	2.61353	7.84499	6.34026	8.13198
BraA07g039740.4C	0.330118	0.523834	0.402287	0.511546	0.271282	0.229166	0.443501	0.286375	0.625013	0.032453	0.103041	0.32081	0.295527	0.173787	0.121291	0.813282	1.18505	0.716143	1.22188	0.75911	1.08536	1.08115	1.00075	1.06744
BraA07g039890.4C	3.62492	3.4794	3.80749	12.7793	5.71309	4.35877	5.03896	5.64543	4.41926	13.0751	8.54497	10.0082	3.94367	6.09177	5.10081	9.51595	2.49383	2.63062	2.61364	3.64941	2.90272	5.58284	4.86414	3.28224
BraA08g016950.4C	1.07749	2.11998	1.51395	1.10443	0.925759	1.2848	0.838143	0.89041	1.91836	0.252275	0.108063	0.069238	0.86913	0.961691	0.506569	1.67802	2.64786	0.54968	2.04527	2.9354	2.30881	2.91976	3.02382	2.78068
BraA08g021950.4C	1.67814	1.65674	1.72354	2.11646	2.65598	2.16273	3.56964	3.73793	3.77497	0.829237	0.858662	1.31667	3.29609	2.69122	2.26932	3.28201	4.63319	2.26535	5.45418	3.5337	4.0194	9.21101	4.57918	7.88269
BraA08g026300.4C	1.55438	1.49664	1.19069	1.02024	1.24864	2.46756	0.749967	1.03755	0.808887	0.167981	0.370943	0.376314	0.336192	0.648301	0.875571	1.96202	1.67145	1.20034	2.05551	1.82567	2.17567	3.03887	2.90136	2.39282
BraA08g031740.4C	0.90969	1.44351	3.62514	3.9655	1.4383	7.82345	18.8112	4.09665	20.0391	6.98542	10.5726	10.7714	2.60871	3.16891	4.20308	0.42059	0.91231	0.313285	8.39197	30.6147	11.5111	4.32641	1.51758	1.44548
BraA08g034400.4C	1.08716	2.18103	2.94606	1.94914	1.57104	1.09941	2.19665	1.91542	2.03621	0.564141	0.835553	0.947908	0.860283	0.649843	0.766568	1.29955	1.66156	1.30995	3.24119	3.23979	2.3843	3.03959	2.71775	3.0665
BraA08g035200.4C	2.49663	2.62661	1.60396	3.62814	1.71853	2.20314	2.06754	2.14033	2.43854	1.63871	0.434575	1.70263	1.75174	1.35803	1.21655	4.01086	3.52049	2.58304	6.40403	4.19624	3.31495	4.9675	5.43317	4.23894
BraA08g036370.4C	0.202353	0.330922	0.204024	0.348359	0.029835	0.56408	0.369748	0.257007	0.632943	0.184813	0.20315	0.306016	0.477976	0.268798	0.313985	0.887858	1.33951	0.638896	0.662156	0.703656	1.00545	2.01971	1.4207	1.52944
BraA09g011450.4C	2.31132	3.09668	2.89096	3.36131	1.96778	1.6695	5.18322	5.94561	5.78039	1.77539	1.71829	1.25281	1.51136	2.4156	2.56735	5.25988	5.44193	4.10772	7.12107	5.70278	6.56788	10.715	6.577	9.71742
BraA09g011920.4C	0.928993	1.05428	1.52679	1.70179	0	1.05543	1.45541	2.14105	1.95011	0.40134	0	0.109845	1.82617	1.56884	0.258567	1.61017	5.50745	1.428	4.77507	4.26999	3.0266	8.07911	4.54844	8.80856
BraA09g012950.4C	2.15601	3.31312	2.6581	1.69585	1.75708	3.17184	3.32807	4.0291	6.07821	1.34364	0.964028	1.70746	2.14034	1.53772	2.57195	5.28086	6.92947	4.23513	9.97619	9.28732	8.37759	10.8255	10.4803	11.2793
BraA09g013230.4C	0.161186	0.126347	0.175675	0.191505	0	0.083694	1.04611	0.497989	1.39531	0	0	0.090014	0.241271	0	0	0.508705	0.475051	0.587299	0.677217	1.13848	0.386681	1.06055	0.719344	1.17179
BraA09g017670.4C	4.99777	4.42196	5.00408	4.66894	2.63782	4.50963	5.21275	5.18721	4.85797	2.00246	1.58988	1.73451	5.21262	4.69749	3.96074	8.48318	10.1483	5.78343	14.7385	15.4365	11.6081	19.9294	18.5164	23.8033
BraA09g024350.4C	1.35781	2.94755	2.30307	2.92979	2.3955	2.53991	3.38871	2.84222	3.57741	1.683	0.920032	0.841531	2.5258	2.18978	1.17048	2.65264	2.87748	2.63097	3.10508	2.92689	2.31487	3.7272	2.46219	4.60557
BraA09g033660.4C	1.04539	1.70419	2.08532	1.01767	1.07397	2.57069	1.35441	0.901095	4.14265	0.107774	0.481557	0.27145	0.555996	0.715641	1.24332	2.4525	2.3505	2.04522	3.74918	4.09687	3.06751	5.47973	3.30519	3.62202
BraA09g035290.4C	1.59729	1.29404	1.76128	1.42872	1.41741	1.56196	1.71832	1.56992	2.21501	0.207908	0.445672	0.735765	1.49213	0.69224	0.863513	1.94541	1.89631	1.42858	3.02869	3.39108	3.63265	2.91092	3.78556	3.43676
BraA09g043240.4C	0.764793	1.47838	1.99854	1.04862	0.997419	2.38818	2.13907	1.91403	3.93382	0.560424	0.586722	0.577789	1.04383	0.7114	0.577682	1.2085	2.30072	0.845695	2.90181	1.69493	1.76487	2.13169	2.09554	2.85906
BraA09g048980.4C	0.361368	0.311749	0.148512	0.245186	0.236176	0.134759	0.539279	0.203071	0.551106	0.051023	0.140951	0.151285	0.335938	0.235294	0.007175	0.476127	0.716727	0.124797	0.785976	0.522185	0.425073	1.39934	1.17651	2.25851
BraA09g050340.4C	1.46535	0.898812	0.811752	0.94308	0.447415	0.4554	0.941312	0.71061	1.40939	0.204869	0.284076	0.310508	0.701306	0.665221	0.748028	1.08554	2.09892	1.1972	2.07092	1.47048	2.17009	2.30056	1.62878	1.95247
BraA09g058810.4C	0.843396	0.628058	0.731972	0.678148	0.052907	0.51777	1.32013	2.08377	1.26624	0.094919	0.331824	0.64589	1.01282	0.606271	0.33262	0.89851	0.765565	1.39662	1.82632	0.9957	0.985884	1.9936	1.8514	1.89124
BraA09g059120.4C	3.95627	2.57511	2.99588	1.39954	1.40369	1.30899	3.65233	2.87019	3.79748	2.50295	1.3142	1.4057	4.57152	3.20005	2.66991	2.73157	3.4165	2.86192	8.09093	5.53537	6.77162	5.77506	6.81482	12.1623
BraA09g063790.4C	1.90655	0.922379	1.00502	1.79752	1.35099	1.37286	0.45893	0.210793	0.484924	1.50107	1.78499	0.933334	0.493315	0.415256	1.28389	1.14331	0.954799	1.02717	1.84313	0.921757	1.43562	1.28666	1.94448	1.41757
BraA09g065130.4C	3.16334	3.09924	3.41118	3.61746	2.01167	2.64663	8.55095	7.8443	7.29024	2.24687	2.23783	3.29795	3.90816	3.63728	4.03434	6.82943	9.38405	5.90102	9.33912	10.7238	8.67925	12.1229	11.0822	13.1686
BraA09g065870.4C	1.83248	2.04851	1.66573	2.8132	2.28346	2.13779	2.70502	1.9115	2.95757	1.02549	1.78383	1.69311	2.61315	1.79825	2.46125	6.3691	4.80423	4.40044	5.20709	4.5772	4.58876	6.28203	8.00852	9.52686
BraA10g008320.4C	1.54345	1.2589	1.7966	1.74523	2.7939	1.62728	1.89165	1.03231	1.53242	2.76057	3.37666	3.1247	1.32351	1.46384	1.10769	0.77098	1.5959	0.587404	1.81044	2.21879	2.18223	2.97333	1.58988	2.01331
BraA10g011450.4C	0.9821	0.827196	0.468523	0.808715	1.35173	0.429364	0.7713	1.19905	1.74183	0.425711	0.304966	0.153251	1.43245	0.549937	0.363392	2.92184	3.03405	1.25803	2.59498	2.80842	2.02496	3.31692	2.64708	3.59463
BraA10g011620.4C	0.860505	0.770787	0.625577	0.81669	0.867919	0.839514	0.498508	1.37603	1.25877	0.049032	0.072223	0.30804	0.830179	0.223787	0.518685	1.44518	1.21734	0.523553	0.978588	1.1261	0.855833	1.51268	2.14627	2.41512
BraA10g014390.4C	8.80989	6.30303	7.93308	8.35529	8.84827	8.10683	5.04785	4.78172	3.17252	1.32903	2.15463	1.94468	5.55914	2.54787	3.73515	5.82599	5.08851	5.38436	9.88265	11.8401	12.3777	6.28427	8.89663	6.11134
BraA10g023310.4C	0.774047	0.847741	0.924276	1.02359	0.240983	1.09467	0.576715	0.842973	0.776665	0	0.233489	0.099439	0.465907	0.589808	0.53326	1.7521	1.27964	1.44363	0.988209	2.42641	1.30589	2.47161	2.03281	1.70447
BraA10g024790.4C	0.545	0.232416	0.451526	0.515947	0.290429	0.396377	1.01735	1.88061	1.10794	0.479622	0.540628	0.372852	0.596768	0.294495	0.428032	0.588158	1.20724	0.852804	1.58517	1.60712	1.33844	1.71288	1.52144	1.98821
BraA10g025870.4C	1.27328	1.00426	0.98172	1.35267	0.752629	1.30262	1.16357	1.28124	1.36432	0.931267	1.29151	0.432888	0.859389	0.744112	1.16895	1.83488	1.82486	2.53921	2.14868	2.57476	2.01388	1.50166	3.75905	1.80464
BraA10g026580.4C	2.78431	2.07151	2.33945	2.03026	1.27924	1.62773	2.94016	4.26378	3.08298	1.23325	0.84583	1.24899	0.975959	1.3563	1.09225	2.28453	3.61614	1.64363	5.62764	3.88469	3.60263	5.66153	3.98255	5.4263

## Sheet: heat
Differentially expressed PPR genes under heat stress.
Gene ID	GHA_12h.tpm	GHA_18h.tpm	GHA_1h.tpm	GHA_6h.tpm	GHA_Control.tpm	XK_12h.tpm	XK_18h.tpm	XK_1h.tpm	XK_6h.tpm	XK_Control.tpm
BraA01g000070.4C	4.28432	2.70327	4.68633	4.57597	4.64059	1.98688	1.78044	5.31597	2.59296	5.9117
BraA01g000620.4C	7.11172	7.16883	14.2242	12.7308	23.1792	3.27805	2.23441	5.42618	4.31977	8.61463
BraA01g000910.4C	14.7749	13.2772	28.3727	24.3249	33.1864	9.63859	9.82493	12.6308	10.3821	22.2401
BraA01g003340.4C	1.85674	1.9706	2.27519	3.51222	0.951162	0.975597	0.997555	1.16807	0.564873	0.907236
BraA01g003590.4C	24.4846	22.5171	49.8808	39.9597	74.8382	32.4055	31.2972	37.3618	35.2395	60.7293
BraA01g004980.4C	0.456845	0.476482	0.401378	0.728599	0	0.129024	0.23126	0.180426	0.25822	0
BraA01g010420.4C	1.81405	1.87908	2.17088	2.44375	0.45615	1.37109	0.770471	1.19112	0.918508	1.04059
BraA01g010480.4C	17.0965	23.6798	19.9933	17.9813	6.52755	17.2689	22.0217	10.2104	14.5395	5.27013
BraA01g012660.4C	4.07471	1.57867	1.57481	3.50779	0.88379	1.1195	1.37037	0.993185	1.29312	1.00721
BraA01g016160.4C	3.21571	5.03803	1.95226	5.22088	0.859175	3.84594	3.20905	0.553936	2.61252	2.65723
BraA01g017800.4C	3.77932	1.51791	1.7451	4.0103	1.51704	2.06096	0.808735	1.03162	1.59428	2.52099
BraA01g018480.4C	3.68036	1.83336	2.93538	5.45142	0.74317	4.7656	1.73402	3.27985	5.18011	1.71569
BraA01g020600.4C	10.5525	12.094	13.8675	8.49346	5.25173	6.8954	7.9478	9.09563	7.98328	7.75928
BraA01g024170.4C	18.4195	20.3634	15.8499	21.0342	21.6339	13.5751	16.0438	12.2742	10.5052	29.8508
BraA01g024270.4C	0.896107	0.852917	0.614915	1.98259	0.313928	0.4199	0.36103	0.165429	0.396088	0
BraA01g024350.4C	3.22359	1.93235	3.60538	3.23478	3.57631	2.28193	1.28056	2.03688	2.66775	4.54827
BraA01g024480.4C	2.42389	3.4953	1.87463	5.19191	2.4134	1.55507	1.24242	1.64939	2.05577	3.82856
BraA01g037710.4C	0.425253	0.418533	1.08729	0.766158	0	0	0.186253	0.336693	0.05346	0.36492
BraA01g039260.4C	2.72066	1.80319	4.98735	4.65988	1.84142	0.56384	0.970264	1.91387	1.31391	2.27256
BraA01g046080.4C	12.4018	11.1134	13.0125	13.5951	11.2773	6.46043	9.0369	7.1012	8.13741	18.1658
BraA01g046340.4C	1.10428	0.249238	0.119555	1.21543	0.073416	0.362092	0.076921	0.221982	0.180661	0.165222
BraA02g003030.4C	5.94725	5.55971	7.69193	6.33814	8.62777	3.02372	4.07103	5.3473	5.2762	9.25086
BraA02g005170.4C	4.99516	5.74208	7.79726	10.5353	15.9766	3.1078	4.95019	6.07226	4.10555	17.8591
BraA02g007780.4C	1.96429	1.78775	1.51383	3.36427	3.21084	1.07875	0.862662	1.46474	0.677273	4.13337
BraA02g016500.4C	1.0833	2.56802	2.2924	1.99123	2.06266	0.9558	0.470654	1.54067	1.1924	2.33868
BraA02g026300.4C	2.50348	1.9455	2.36495	4.39894	1.32421	2.12242	1.4523	1.42279	2.07019	2.89731
BraA02g026450.4C	4.75192	5.0665	3.68608	6.44631	2.36911	3.70913	3.96503	3.31157	4.34623	0.966532
BraA02g027060.4C	19.8963	57.9781	2.47158	6.6218	2.61906	48.8302	49.7901	0.914528	16.3288	2.87949
BraA02g034450.4C	2.14607	0.756083	0.649748	1.31239	0.120299	1.19836	0.830539	0.84776	0.542218	0.164151
BraA02g046690.4C	2.08937	1.05014	3.082	2.93532	1.1361	1.62191	1.21947	2.18231	1.05215	2.32634
BraA02g046700.4C	1.63497	1.32129	0.336114	0.172353	1.78798	0.158399	0.085964	0.472644	0.506887	0.096529
BraA03g000550.4C	2.89347	3.29072	2.47698	3.434	2.11388	0.889752	0.351536	0.745964	1.0316	1.73864
BraA03g003570.4C	2.89	2.35451	2.15821	3.33642	0.104786	1.1259	0.945662	0.882446	1.01572	1.25677
BraA03g003710.4C	3.17025	1.18107	1.55235	2.53092	0.087468	0.743722	0.4751	0.358393	0.556753	0.279026
BraA03g006410.4C	0.250933	0	8.04251	5.78331	17.1183	0.124633	0.176997	5.23685	0.389274	15.5827
BraA03g007790.4C	3.70176	10.065	6.01512	4.15497	1.83547	4.7483	3.64349	2.77938	3.94798	3.1994
BraA03g013350.4C	0.5499	0.50707	1.26683	1.0979	0	0.318135	0.268081	0.188887	0.129423	0.339543
BraA03g018370.4C	6.96564	4.31024	7.47067	10.8114	7.43987	5.87105	3.70126	15.8344	10.8278	20.2783
BraA03g019750.4C	7.83866	6.54635	7.35326	11.9087	8.31247	4.81634	4.38299	7.67697	6.15782	12.4721
BraA03g021310.4C	15.1634	14.0438	4.89968	11.0357	4.39604	17.8968	15.9199	11.1174	15.987	4.19942
BraA03g025760.4C	0.372223	0	0.409755	1.29931	0	0	0	0.369577	0.35603	0.181853
BraA03g041180.4C	5.50308	4.26613	6.91242	7.1517	2.69652	4.96993	5.73674	13.4583	5.46375	3.32162
BraA03g044660.4C	34.4713	16.0685	24.514	32.1259	34.4663	13.2046	20.9601	19.1239	14.8705	36.0253
BraA03g045190.4C	8.27821	7.25715	4.79478	9.36543	2.67428	3.54927	4.18107	3.31347	3.84841	1.67193
BraA03g045680.4C	3.49589	5.47101	2.7773	4.98432	0.865634	1.24866	3.46181	1.37522	2.1961	0.656636
BraA03g045920.4C	1.76788	0.566216	1.10732	1.47167	0.352767	1.63687	0.79598	0.567314	0.39895	0.218245
BraA03g048640.4C	10.0142	15.1924	4.93996	10.3124	3.30529	6.59525	9.67424	5.91224	7.74347	4.12183
BraA03g058540.4C	8.59777	7.32799	10.127	10.6445	18.4336	3.12268	2.74787	4.10909	4.86243	10.4739
BraA03g063280.4C	22.5892	15.3602	24.082	31.1751	37.5502	19.2402	12.3827	25.4116	22.3695	40.59
BraA03g063550.4C	4.96514	1.57239	9.20347	8.0416	6.66306	1.62014	1.68988	6.20263	3.39229	5.80057
BraA04g002710.4C	2.0305	1.50371	1.03152	2.54431	0.193111	0.631826	0.540173	0.483473	0.474245	0.581556
BraA04g006250.4C	14.9902	11.4276	15.4287	16.5535	5.94424	9.70053	9.71979	9.16687	8.53238	9.39838
BraA04g012780.4C	1.32933	1.5399	2.49202	1.75885	0.371417	1.18159	1.26418	2.56314	1.2095	1.5826
BraA04g013650.4C	11.5315	11.2788	3.75535	10.3524	2.37299	2.26692	3.83516	1.9119	4.10027	3.45376
BraA04g016860.4C	1.53047	1.0547	1.98758	2.70353	0.300603	0.464365	0.344505	0.25682	0.523972	0
BraA04g024180.4C	23.0721	22.2527	9.14257	16.8327	4.19423	10.8348	28.5076	4.48498	7.8223	3.57432
BraA04g026460.4C	3.78907	2.1225	1.58141	2.20464	0.326937	3.24945	2.7349	1.14303	3.08782	0.778134
BraA04g026850.4C	4.41929	2.06797	4.20965	3.19091	1.48589	1.62228	1.35914	0.786642	0.925773	0.66822
BraA04g028660.4C	3.34103	1.85057	2.87316	5.26129	4.27165	2.37228	0.46396	1.97485	2.19421	4.69439
BraA05g002630.4C	14.8421	12.9442	15.6059	17.7633	2.97174	7.82974	7.61551	14.6737	8.14668	5.26077
BraA05g003830.4C	19.7194	93.1099	5.55715	7.8391	4.39536	167.039	126.374	12.0389	73.1528	8.26517
BraA05g005300.4C	6.19383	3.62913	6.59004	6.56134	8.69121	3.03036	1.83934	4.26812	3.8982	5.55469
BraA05g010280.4C	7.80622	2.47186	13.9577	9.15249	12.0351	2.1195	1.81136	5.72127	5.84077	9.146
BraA05g014940.4C	1.82782	1.6304	3.64635	3.23053	3.16952	2.78435	1.92479	3.9405	2.50061	5.46368
BraA05g025730.4C	7.26377	5.1634	8.70128	11.7236	13.4992	5.09372	5.05079	5.21512	7.98747	9.82542
BraA05g026090.4C	5.00235	2.61901	3.4787	4.8912	1.87206	2.90061	1.8168	1.8686	3.32544	1.31708
BraA05g026510.4C	1.22868	1.00246	1.84732	2.16167	0.637593	1.43849	1.33787	1.0525	1.44807	0.356898
BraA05g030520.4C	0.757302	0.527671	1.59341	1.78886	1.20799	0.335138	1.0807	0.492159	0.896135	1.80943
BraA05g031710.4C	14.3971	17.6883	12.4617	12.9581	6.90708	11.5595	10.5365	11.2837	11.8515	12.2429
BraA05g031840.4C	2.12989	1.3785	1.3053	1.93648	0.519339	1.60538	1.11186	0.744113	0.682115	0.330001
BraA05g035590.4C	25.1741	33.4193	8.1202	18.4225	11.7232	25.9169	33.8368	10.6613	17.9734	6.61898
BraA05g036680.4C	2.63364	1.72661	2.0433	2.84232	0.446723	1.04108	1.21615	0.895998	1.89027	0.382569
BraA05g037790.4C	6.03473	4.8308	4.22979	6.6015	3.06086	3.28745	2.17157	2.51291	2.91845	0.884506
BraA05g039250.4C	8.89231	13.7643	15.1113	13.0156	28.321	7.58945	8.85449	7.30075	6.44891	20.3357
BraA05g039850.4C	2.84128	0.596473	2.52034	2.86173	0.364643	0.371233	0.691078	1.11402	1.22133	0.739054
BraA05g041400.4C	116.419	111.513	98.5321	124.646	47.3812	103.293	88.123	77.56	93.9632	45.4339
BraA05g042850.4C	14.9476	15.0508	22.2482	24.9422	26.9841	7.44135	10.0079	13.4912	11.8047	23.0707
BraA05g042860.4C	0.815161	1.95793	1.4649	3.35098	0.411516	0.30754	0.625426	0.492198	0.247559	0.637001
BraA05g043620.4C	3.37283	2.23927	3.13818	3.88367	0.653367	1.44397	1.1787	1.256	1.26541	0.894604
BraA06g001290.4C	0.918164	2.13297	0.442686	1.40365	0	0.742445	0.842528	0.069077	0.32319	0
BraA06g002000.4C	4.16814	2.4594	2.59747	4.00933	0.707656	1.21195	1.62997	1.56386	1.85385	1.45739
BraA06g004520.4C	1.19749	1.3063	0.433607	2.10205	0.345918	1.31962	0.551859	1.22394	0.673837	0.220353
BraA06g006250.4C	7.44611	11.0582	4.54633	7.81009	13.592	6.73443	7.07053	4.03412	3.46155	6.67192
BraA06g006690.4C	2.72112	1.25528	0.789089	2.18062	0.537104	0.872535	0.541149	0.466548	0.698193	0.237187
BraA06g007300.4C	2.95124	2.05642	3.9311	4.019	8.27147	1.58864	1.73075	2.65828	1.41914	6.75163
BraA06g012880.4C	1.78108	0.766101	0.915258	1.63734	0.1176	0.607707	0.832899	0.549296	0.718763	0.772092
BraA06g015030.4C	2.99541	3.12638	2.1245	4.6399	6.62496	3.2345	3.22756	1.80624	2.88441	9.58385
BraA06g015600.4C	21.3099	22.0138	13.198	16.6878	8.96814	16.0721	22.2974	10.2309	11.1352	9.8527
BraA06g016290.4C	4.82046	2.58536	2.67547	4.85646	0.934352	1.43027	1.19457	0.573406	1.60481	0.617579
BraA06g018140.4C	1.96174	0.944602	8.10249	5.99803	1.28977	0.804241	0.684801	1.07167	1.12467	0.754209
BraA06g018610.4C	6.06109	3.61788	7.69541	7.13976	1.57943	3.6444	2.88745	3.75265	3.01242	2.87056
BraA06g026430.4C	11.4878	11.7652	9.86002	7.84732	7.81243	22.3948	16.7429	11.2881	21.9095	9.23839
BraA06g027670.4C	7.63261	8.24798	4.14098	5.17983	2.59293	6.07411	5.15177	4.98849	5.76363	4.03021
BraA06g031990.4C	11.496	8.68067	22.6646	15.4432	40.6763	5.73966	8.37869	14.591	8.16885	40.7586
BraA06g032570.4C	0	1.61419	0	1.3291	0	3.02584	0	1.57679	4.13498	2.2374
BraA06g036190.4C	9.86306	8.64057	4.53212	8.66581	2.5964	6.99978	4.91357	3.33229	4.08102	3.97752
BraA06g037680.4C	2.05757	1.58592	6.83076	6.02504	7.45101	1.36016	0.85161	5.93795	2.33491	10.2427
BraA06g037720.4C	1.47845	1.08675	5.9151	2.95973	4.68864	0.727853	0.150408	3.27008	1.48162	6.67159
BraA06g038990.4C	20.6952	28.9483	12.1501	18.483	5.35545	14.3661	19.9845	10.8305	15.6466	13.3092
BraA06g039400.4C	16.3192	14.7822	15.2085	18.4702	4.84617	4.5072	9.46742	6.19437	7.09605	3.95375
BraA06g041580.4C	4.53183	1.93754	3.18491	3.15065	0.350315	0.977571	1.8354	1.35464	0.892645	0.007669
BraA06g042690.4C	21.7097	24.9735	18.271	20.2316	8.65696	16.7885	23.4803	18.49	21.5243	15.5184
BraA06g043170.4C	0.665012	0.068754	0.30265	0.982338	0	0.295397	0.223855	0.060532	0.528774	0.048984
BraA06g044050.4C	7.70524	7.78083	8.85091	15.7507	18.2367	7.19396	4.21349	5.05966	4.49966	11.8726
BraA06g044720.4C	3.87239	2.03529	8.55623	7.70389	17.6368	1.54109	1.48003	7.85372	5.26251	29.9741
BraA06g046150.4C	17.3493	15.2563	12.9839	17.4387	6.33208	6.00246	8.11427	8.34212	9.59486	5.89817
BraA06g046890.4C	1.37476	1.14455	0.926663	1.1674	0.150226	0.3682	0.457938	0.177972	0.305883	0.092448
BraA07g000140.4C	4.72542	4.89355	4.52787	5.95885	6.25334	1.28346	1.58217	2.55738	2.96304	5.12835
BraA07g003990.4C	2.45702	1.62646	1.1622	2.69995	0.68445	0.821422	1.30028	0.530251	0.628719	0.458383
BraA07g005180.4C	3.68013	3.69789	4.94742	5.37426	5.02297	1.90248	2.43973	3.73235	1.17054	5.37007
BraA07g010250.4C	3.50176	2.30844	3.07364	3.88449	0.848489	1.43887	1.63823	1.94574	1.47283	0.916801
BraA07g011720.4C	3.54632	4.71335	2.06963	3.68416	1.14832	6.88035	3.83591	2.87501	4.31429	5.94155
BraA07g018090.4C	7.83247	2.4602	3.21733	5.11447	2.83673	2.72451	2.24086	3.29636	3.36594	2.93473
BraA07g018210.4C	3.52587	2.32866	6.89504	6.02401	8.22823	0.837637	1.32603	3.0032	3.76436	3.81545
BraA07g018280.4C	10.9246	4.59596	4.34661	9.02853	3.36761	6.64246	6.50314	1.23232	3.36281	4.12891
BraA07g018730.4C	4.05189	2.81739	1.06546	1.86546	1.06428	0.913592	0.980381	0.567183	1.16308	0.668861
BraA07g019240.4C	5.38311	2.29174	3.68065	3.87687	3.40818	2.23753	0.44162	2.97436	4.29471	6.47728
BraA07g020910.4C	1.24797	1.09304	1.17746	2.86603	0.378663	0.679168	0.176504	0.10065	0.85481	0.396906
BraA07g021130.4C	1.15627	0.350417	0.864265	1.0987	0	0.311348	0.252125	0.096837	0	0
BraA07g021180.4C	0.766401	0	0.591582	1.30731	0.127587	0.247337	0.231142	0.252061	0.31114	0.05786
BraA07g026820.4C	3.01506	5.81855	2.28866	4.25494	0.862156	1.02837	2.03681	0.596583	1.10783	0.319514
BraA07g026890.4C	10.4516	8.07767	5.68798	12.6821	8.76721	3.05616	3.90084	2.25678	3.60763	10.3208
BraA07g027450.4C	10.1713	8.22042	3.80811	8.36884	3.15143	6.22545	9.63363	3.15893	6.01632	2.7644
BraA07g028430.4C	17.061	23.4321	6.93869	13.184	2.48429	6.77741	4.86984	3.35689	6.4702	1.70142
BraA07g029410.4C	3.18668	2.50137	0.759735	2.36237	2.074	3.6713	1.61123	1.76142	2.55776	4.44706
BraA07g035240.4C	0.647648	0.437923	0.450042	1.01234	0.104413	0.731504	0.164596	0.349345	0.679448	0.190942
BraA07g037190.4C	4.69102	6.42885	6.1594	7.04163	9.00083	3.12775	3.47147	2.69402	2.60029	8.3394
BraA07g037380.4C	4.2793	2.01121	5.64068	5.5617	2.54659	0.944313	0.504507	2.19304	0.808037	3.83369
BraA07g038780.4C	6.79491	11.3611	4.89998	6.43105	2.78997	4.4652	7.41909	2.95002	4.21015	2.92446
BraA07g041830.4C	7.98481	4.93364	5.14568	8.72278	4.20059	7.56644	14.2405	3.00984	4.16888	4.28097
BraA08g010390.4C	0.964195	1.35908	1.60089	2.52673	0.448039	0.545703	0.348397	1.23592	0.933935	1.12918
BraA08g014250.4C	1.0723	1.11522	1.03169	1.65266	0.105568	0.095901	0.287208	0.530962	0.371118	0.0897
BraA08g016950.4C	0.883267	0.836906	0.778591	1.99771	0.287764	0.897805	0.442654	0.419071	0.410689	0.314732
BraA08g021950.4C	7.49997	3.08162	3.5466	8.03131	4.08951	1.78057	5.72909	1.87604	2.59031	5.41722
BraA08g029420.4C	2.35494	4.88566	0.891946	1.96108	2.00292	6.10133	3.43166	1.55039	1.61899	2.49867
BraA08g030510.4C	17.1712	11.8164	7.57299	12.8107	6.70064	11.1287	14.6114	7.10762	13.7311	6.76717
BraA08g033150.4C	4.86917	5.29194	2.03799	6.44533	1.46046	4.04796	4.03744	1.29523	2.07182	1.53087
BraA08g033760.4C	1.37233	1.69288	1.07771	1.44157	1.05954	1.11791	0.557989	0.935093	0.57089	0
BraA08g036370.4C	4.22075	3.80013	2.18219	5.95053	1.04905	0.577424	1.04547	0.590278	1.36119	0.25076
BraA08g036670.4C	12.0716	13.3405	8.30435	9.52133	12.8615	1.46452	3.13936	1.87791	2.13514	0.935912
BraA09g000850.4C	7.5492	9.89223	3.40392	6.75452	2.78949	4.2164	3.84877	3.30677	3.50789	1.15956
BraA09g001210.4C	6.63814	10.8237	5.99476	7.96886	3.42023	4.82088	5.3515	3.55656	3.80852	1.88064
BraA09g003200.4C	6.32232	2.98086	3.40755	6.15409	1.58658	2.45181	2.07744	1.42932	7.7977	1.71657
BraA09g007200.4C	1.8284	0.970337	1.59051	2.86107	1.28579	0.371673	0.141196	0.364363	0.580353	1.28863
BraA09g013230.4C	1.91489	0.753937	0.572763	1.59492	0.22556	0.573777	0.479841	0.557359	1.14369	1.42664
BraA09g013880.4C	3.93205	4.94823	0.849895	3.23213	0.583651	1.87166	1.4891	1.84592	1.82749	0.366554
BraA09g019500.4C	12.4526	24.9668	6.37941	10.0984	6.52912	45.2663	30.0716	15.4379	23.2197	14.1903
BraA09g019610.4C	20.2542	12.9162	20.957	26.7507	32.4136	9.4079	9.51591	22.9975	15.701	32.1915
BraA09g024350.4C	7.96133	7.14866	3.41519	8.40585	2.67044	4.57632	5.66866	2.91047	3.4452	3.58886
BraA09g027020.4C	1.75328	0.608131	2.38391	1.37097	0.429852	0.805978	0.358078	0.596833	0.737446	0.141389
BraA09g034230.4C	1.21102	0.876252	1.9896	2.05999	0.716392	0.805314	0.890662	0.453156	1.29162	0.195614
BraA09g047350.4C	11.9604	15.4794	8.75224	11.0711	4.50219	8.17266	12.0069	5.89962	9.71063	5.30672
BraA09g047540.4C	1.32959	0.376285	1.28891	1.1337	0.293022	0.604827	0.166466	0.297447	0.322489	0.031672
BraA09g049880.4C	16.0893	21.884	16.6328	26.5987	63.7282	16.5933	22.2362	12.1971	19.866	24.3201
BraA09g050340.4C	1.83638	1.59115	0.93476	2.0579	0.198065	1.04358	1.42115	1.34724	0.737676	0.427349
BraA09g051210.4C	3.55051	3.55219	3.55472	5.4491	7.80954	2.72583	1.72484	4.7078	4.60068	7.5865
BraA09g056050.4C	7.83128	2.19517	7.98872	8.76059	7.84538	2.74851	1.65948	5.63288	4.33784	4.80441
BraA09g058100.4C	110.636	73.1082	122.678	123.608	557.641	53.7118	64.1953	110.808	78.8365	317.26
BraA09g059120.4C	134.455	149.994	354.167	63.5142	5.97265	159.491	198.589	540.72	149.892	10.5971
BraA09g062510.4C	3.82125	6.38622	3.72946	3.1972	2.91627	18.5595	15.068	9.56396	2.93008	6.86651
BraA09g063020.4C	1.84695	2.04325	0.791676	1.369	0	0	0.509483	0	0.095896	0
BraA09g063070.4C	0.669783	0.20991	0.561483	1.66951	0.114414	0	0.123148	0.042902	0.211599	0.376628
BraA09g063630.4C	1.19157	0.299643	0.727271	1.6182	0.618471	0.327433	0.457833	1.01294	0.535404	0.063434
BraA09g063760.4C	20.7536	27.3207	9.2239	17.2285	7.94173	20.1856	25.9179	11.864	15.4308	9.53826
BraA09g064880.4C	0.721188	0.712748	0	0.819493	0	2.02369	0.342988	0.716371	0.616889	0.285083
BraA09g065130.4C	29.1279	29.4241	12.7068	26.9686	7.05377	13.4832	19.3707	8.29386	12.0197	9.8304
BraA09g065870.4C	13.8556	17.0035	10.3253	12.2291	3.56909	10.8629	15.0393	5.15293	8.17865	5.45218
BraA09g066360.4C	3.22733	4.69993	1.23764	2.99979	2.0068	8.18572	22.4407	2.17133	4.12604	1.48573
BraA09g066970.4C	15.5036	24.7357	3.47075	12.3173	0.658885	9.29827	17.8844	2.18545	9.05684	0.49326
BraA10g000040.4C	25.9929	20.6609	35.3562	31.4613	54.3846	17.6295	15.0704	32.2052	24.7552	55.4707
BraA10g000150.4C	28.2767	19.9063	29.9521	24.912	43.786	29.6191	22.5692	26.2649	30.8962	59.7578
BraA10g001710.4C	21.6954	17.6972	17.9859	21.1728	21.1193	13.6828	11.5176	17.1946	12.5428	25.4735
BraA10g005390.4C	2.00541	1.38772	0.570196	1.22441	0.345585	3.62715	3.91357	2.58601	4.5145	0.864997
BraA10g008180.4C	0.354623	0.403758	0.925747	0.971132	0	0.122346	0	0.194442	0.332863	0.308205
BraA10g009210.4C	2.72085	1.57826	2.36894	2.42466	3.1359	1.81722	0.964757	2.008	1.06234	3.91156
BraA10g011450.4C	4.5075	2.86475	2.44402	5.43642	0.658045	1.54543	1.17702	1.57277	1.44003	0.907901
BraA10g011620.4C	2.33054	1.59959	2.11067	0.920997	0.381581	0.378432	0.7683	0.280348	0.589432	0.109976
BraA10g014390.4C	2.86593	1.66004	7.18506	5.43536	8.49458	0.867686	1.50868	5.52683	2.77375	6.84424
BraA10g025240.4C	8.80537	14.8703	7.21264	14.8507	5.67745	9.48587	5.51205	6.72479	7.63673	6.0373
BraA10g025830.4C	3.98562	1.84411	2.40832	3.80162	5.52456	1.39612	1.71149	1.35522	2.17346	2.74206
BraA10g026580.4C	12.3498	11.1663	7.99441	11.4523	3.5948	6.0778	7.23522	3.3659	6.35297	2.35855
BraA10g029520.4C	20.8864	8.781	12.3793	23.6943	6.47954	5.66607	8.53877	6.02221	8.3773	4.3533
BraA10g031060.4C	2.19393	2.00223	2.8727	4.70126	0.354258	1.14366	1.50634	0.671656	1.34243	0.65048
BraA10g031890.4C	19.6386	15.9735	20.8667	21.0261	26.5452	16.2166	13.3057	16.8992	17.8465	39.9181
BraA10g033260.4C	12.7554	9.81674	13.9423	13.9005	26.9139	7.03958	6.9995	8.31745	10.8052	20.2712

## Sheet: immune elicitor
Differentially expressed PPR genes under immune elicitor treatment.
Gene ID	chitin_180min_1.tpm	chitin_180min_2.tpm	chitin_180min_3.tpm	chitin_30min_1.tpm	chitin_30min_2.tpm	chitin_30min_3.tpm	flg22_180min_1.tpm	flg22_180min_2.tpm	flg22_180min_3.tpm	flg22_30min_1.tpm	flg22_30min_2.tpm	flg22_30min_3.tpm	mock_180min_1.tpm	mock_180min_2.tpm	mock_180min_3.tpm	mock_30min_1.tpm	mock_30min_2.tpm	mock_30min_3.tpm
BraA01g000070.4C	1.61074	1.60394	2.19837	3.85294	4.51295	4.94921	2.42753	1.97921	3.26661	3.30077	3.51747	3.09696	6.53634	6.96811	7.2347	7.25893	6.49847	7.69983
BraA01g000620.4C	4.43436	5.68457	6.05077	5.01342	6.38656	6.22644	7.24639	7.52445	8.7867	3.67746	4.41386	4.10955	8.98946	11.7117	12.2577	11.7033	11.4842	12.5748
BraA01g003340.4C	1.48615	1.36147	1.30477	0.349072	0.36636	0.3811	1.8997	1.69565	2.43297	0.151691	0.471903	0.349466	1.90984	1.38268	1.78313	1.5415	1.42896	1.24722
BraA01g003590.4C	9.74858	13.4993	22.5037	36.0541	41.6898	39.5161	26.316	17.2597	27.7589	27.8116	30.4503	24.4685	31.8217	46.4859	41.6763	55.3686	52.0114	53.8506
BraA01g006210.4C	0.649101	0.198566	0.339796	0.370975	0.336832	0.353126	2.21412	1.60821	3.56209	0.356094	0.341303	0.894521	5.17971	2.9677	1.92451	1.9283	1.68865	0.759073
BraA01g007040.4C	2.11783	2.92128	4.0191	2.69467	5.35712	4.31825	4.1087	4.0651	5.63216	2.67831	2.83687	3.65865	6.41395	7.33365	7.69845	9.00962	9.40815	9.64864
BraA01g012120.4C	1.90567	1.44885	1.98144	0.841133	0.665964	0.85359	2.42338	2.72248	2.65356	0.37738	0.586416	0.986316	2.91503	2.0861	2.75773	2.79562	3.09535	2.10045
BraA01g013510.4C	2.23832	1.74615	2.56417	0.71925	0.656854	0.632995	2.11784	2.7659	2.8388	0.319384	0.668231	0.720852	3.20083	2.66557	2.28497	2.31344	2.30206	1.88767
BraA01g017680.4C	0.338868	0.18725	0.176636	0	0	0	0.204429	0.025162	0.420931	0	0.044832	0.048381	0.474775	0.115179	0.156699	0.076725	0.296633	0.17378
BraA01g019770.4C	1.70232	2.2723	1.85464	3.73104	2.2952	2.78634	1.73582	1.69517	1.67473	5.75786	3.46631	2.77281	1.38706	1.05476	1.3739	1.1458	1.51792	1.14775
BraA01g020600.4C	6.73185	6.12953	7.98175	3.68672	4.72968	3.82891	10.3547	10.3969	10.1545	3.07308	4.41101	3.36658	8.82216	11.0043	8.65467	12.0655	12.3127	11.546
BraA01g021490.4C	0.669219	0.392787	0.609399	0.227486	0.386747	0.262491	0.661682	1.00258	1.3691	0.191605	0.329956	0.392726	1.31934	0.372714	0.574644	0.696189	1.2731	0.760536
BraA01g021960.4C	0.861748	0.71394	1.08864	0.554983	0.795122	0.696618	1.08774	1.3266	1.92263	0.201956	0.538088	0.644974	1.84537	1.37755	2.05744	1.25907	2.38006	1.60658
BraA01g024170.4C	31.7991	23.4685	28.2904	5.09702	5.0898	4.61838	28.1406	28.0853	30.5921	3.59849	7.41518	9.56053	23.7683	12.5095	11.5393	14.4384	21.3507	11.6449
BraA01g024480.4C	1.91284	1.68193	1.8768	0.604125	0.329544	0.214889	1.91221	2.05337	2.44939	0.258186	0.34907	0.477316	2.59696	1.24498	1.38865	1.5772	1.55078	0.788097
BraA01g025540.4C	6.35079	6.12405	7.0678	3.36975	5.90754	5.96528	10.4288	9.59461	10.5067	2.05789	3.2935	5.02946	7.96524	7.89712	9.07587	8.52059	12.108	12.3617
BraA01g037430.4C	1.54407	1.35166	2.21323	0.661899	0.493566	0.308034	1.53881	1.5805	1.64043	0.25811	0.376941	0.273086	1.83125	1.59457	1.39031	1.48981	1.94746	1.31055
BraA01g037630.4C	1.02088	1.03403	1.77279	0.332421	0.32436	0.622549	1.11706	1.09077	1.24782	0.248676	0.543077	0.355834	1.40223	1.85549	1.74967	2.16489	1.79336	1.25233
BraA01g038110.4C	1.80152	1.11611	1.85681	0.737788	0.549989	0.593321	1.9966	2.07741	2.80321	0.325824	0.369513	0.29349	1.43029	1.56808	1.82327	2.01879	1.96631	1.28721
BraA01g039260.4C	0.051997	0.119914	0.204523	0.172001	0.475752	0.219679	0.418912	0.619705	0.543875	0.038486	0.20753	0.174291	0.680391	0.963216	0.870688	1.37289	1.24874	1.39751
BraA02g001100.4C	10.2101	8.73447	8.41922	2.1237	2.05924	1.3286	13.5406	13.4814	14.8712	1.5642	1.86067	2.73178	12.3649	11.9286	9.31523	8.08565	7.50976	4.35904
BraA02g003630.4C	2.7601	3.5551	5.01016	9.20117	10.8186	9.94971	5.58601	5.26571	6.83609	8.51647	7.75543	7.65989	9.31716	14.2358	12.3522	13.994	11.2621	13.8494
BraA02g005170.4C	13.0487	21.2497	31.2296	38.8703	58.4108	68.9262	28.897	17.8201	23.9766	27.8814	23.0922	29.9128	27.0577	67.1183	64.3828	83.2813	69.9282	123.642
BraA02g005840.4C	0.747816	0.966515	0.989076	0.642344	0.336599	0.593409	1.86735	1.35089	1.25556	0.175955	0.206955	0.464298	1.62373	0.964055	1.3349	1.59312	1.60799	1.16991
BraA02g006010.4C	2.17151	2.15038	2.50305	1.00706	1.39467	0.831028	3.97002	3.72379	4.3874	0.685805	1.03523	1.44112	3.96751	3.65636	3.26481	3.79052	3.97331	3.03409
BraA02g007780.4C	0.595757	1.02712	1.74078	0.372368	0.865853	0.837786	1.04714	0.81738	0.941812	0.396847	0.348193	0.553747	2.84578	2.01019	3.51896	2.56483	2.70437	3.20324
BraA02g009760.4C	1.76847	1.47608	1.68118	0.51802	0.404705	0.304241	2.17244	1.91736	1.71249	0.226404	0.46135	0.559421	2.11329	1.45514	1.29872	1.33172	1.56734	0.748509
BraA02g017520.4C	6.01548	5.52372	5.40849	0.890538	1.156	0.827266	8.07709	7.27162	9.05892	0.653922	0.754775	0.920692	6.29985	4.67379	4.11328	4.26433	6.23129	2.59566
BraA02g019720.4C	1.22017	1.82555	1.96004	0.556017	1.08141	0.753279	3.07258	2.65232	2.6545	0.695652	1.04832	1.02374	2.91387	2.13929	2.50053	2.88301	2.93101	2.25794
BraA02g037320.4C	1.73275	2.22506	2.6006	2.11394	3.77406	2.62073	2.76416	3.76162	4.89425	1.0397	1.59731	1.84611	4.29065	4.04672	5.00378	6.69853	7.73308	8.40741
BraA03g018370.4C	41.225	28.8876	24.8762	10.9061	7.12206	6.01978	46.1977	58.6912	55.3389	9.88684	17.568	20.0088	22.4241	16.6676	11.0035	16.7781	23.1876	7.74045
BraA03g026750.4C	4.50305	5.17584	6.65153	5.31404	7.84184	7.79694	9.24031	7.8603	9.91457	3.92672	5.49235	5.33101	10.989	13.5561	14.4054	14.9196	16.0141	14.6964
BraA03g033690.4C	0.719846	0.62785	1.052	0.19198	0.324838	0.178003	0.820555	0.757126	0.937002	0.153338	0.2249	0.36693	1.6153	0.966621	0.714589	0.935799	1.21735	0.743636
BraA03g034820.4C	0.172247	0.08219	0.114294	0.064065	0.075955	0.098344	0.086031	0.188026	0.288523	0.092056	0.12293	0.133891	0.052106	0.068212	0.037966	0.197551	0.150546	0.146527
BraA03g036480.4C	2.41846	2.28809	2.87398	1.46796	0.851506	0.825977	5.14204	4.33659	4.50509	0.867959	1.95705	2.05818	4.80199	2.6105	2.84648	2.83545	4.13005	2.59254
BraA03g037990.4C	0.823803	1.14597	1.01372	0.331174	0.3205	0.154625	1.53877	2.36201	2.16361	0.13106	0.13001	0.12794	2.27812	2.23495	2.06228	1.98471	2.15134	1.33467
BraA03g045440.4C	0.732551	0.494948	0.331577	0.388471	0.358016	0.287804	1.0121	0.783049	1.57564	0.26329	0.331902	0.28435	1.17873	1.93077	1.24094	1.17336	1.66331	1.0573
BraA03g048140.4C	0.50176	0.576469	0.337966	0.628037	0.274521	0.551631	0.739331	0.679247	0.769661	0.733197	0.83476	0.824447	0.318595	0.384806	0.157548	0.622401	0.539906	0.221174
BraA03g049440.4C	2.35795	1.56642	2.55278	2.25984	2.75269	1.88033	2.5843	3.53858	3.73175	1.66626	2.78778	3.03162	5.40664	3.82728	4.49993	4.28675	6.16113	2.78256
BraA03g058540.4C	3.501	2.43368	2.97887	3.23902	2.88316	3.34641	7.91113	7.72061	11.5951	2.73563	3.29486	5.72573	15.7532	8.78931	6.62912	7.73013	7.94334	6.37504
BraA03g063550.4C	1.07269	1.80381	2.58523	2.00931	1.55296	1.61714	2.91616	2.84656	3.10564	0.926889	0.797189	0.815372	3.125	5.16587	3.38958	3.99154	5.35316	5.5515
BraA04g002710.4C	3.08282	2.13474	2.40426	2.20755	1.12305	1.68562	1.77508	2.18998	1.9634	1.2522	1.57021	1.89971	1.71509	0.376922	0.459862	0.842875	1.22474	0.580765
BraA04g006250.4C	4.02658	2.69397	5.76141	1.15741	2.73932	1.85248	5.83423	6.09099	6.52619	1.28617	2.17966	2.28438	8.22081	6.20946	4.35102	5.73403	8.4154	6.11599
BraA05g002630.4C	2.30494	2.65293	3.5346	3.93216	5.2267	4.81271	4.39818	4.31177	4.08848	2.61691	3.07585	3.90388	5.25551	7.29327	5.32263	7.73361	7.28442	7.56603
BraA05g005300.4C	0.4558	0.562619	0.793152	1.03815	2.27507	1.78315	0.6616	0.678241	1.53941	0.779267	0.548258	0.729471	1.27504	2.54878	2.4948	2.76138	2.40356	4.31279
BraA05g008570.4C	0.714832	0.478576	0.586029	0.414795	0.530686	0.313775	1.16142	0.957775	1.19764	0.305859	0.256071	0.187421	1.01644	0.976521	1.15291	1.29222	1.62746	0.709738
BraA05g009410.4C	4.86738	4.2415	5.60386	1.781	1.29968	1.12322	8.05738	7.36118	7.39741	1.0027	1.33489	1.44602	5.71326	6.04614	4.8041	4.91502	6.60797	3.75464
BraA05g010280.4C	0.213988	0.264283	0.603848	1.11409	2.72312	3.39728	0.193639	0.20859	0.14193	1.16119	0.250724	0.521029	0.514324	1.59751	2.26884	1.95898	0.848416	4.72941
BraA05g014940.4C	1.59087	1.50549	1.79332	2.12217	4.16563	2.76097	2.54464	2.21427	2.78286	1.99465	3.63693	2.2365	3.06592	3.49909	3.73949	4.16242	5.20364	4.15436
BraA05g025730.4C	1.7403	2.87506	5.53519	1.78194	4.44293	3.55909	6.16275	4.97918	8.94478	0.708628	1.10471	2.20607	6.60715	13.0332	10.6595	12.5023	12.1614	14.479
BraA05g026510.4C	0.625215	0.604534	0.570608	0.236877	0.41197	0.17525	0.874046	1.23007	1.66316	0.15199	0.350345	0.532593	1.06177	0.657705	0.666815	0.977748	1.26886	0.848482
BraA05g027160.4C	4.63174	4.24826	6.10247	1.63967	1.87137	1.45808	6.12209	6.34818	7.77855	0.902756	0.992972	1.18529	5.70957	6.06468	5.81406	6.99974	7.44864	5.06965
BraA05g031710.4C	2.64763	1.61232	1.86889	0.917608	1.52418	0.926612	4.64437	4.34615	5.74807	0.804305	1.09736	1.45671	6.27687	5.84426	4.32462	4.17019	4.08919	2.21687
BraA05g039250.4C	5.15371	5.56248	6.214	5.21093	10.2126	7.82301	10.2572	8.98731	8.83465	3.79132	7.43759	8.35969	11.5283	12.0254	11.7612	14.4316	14.0169	15.0031
BraA05g041400.4C	20.9634	24.8871	26.939	32.0676	38.7553	33.9117	34.1956	29.8061	37.0668	30.0999	29.5067	24.8387	50.8699	64.7474	57.1038	60.7195	53.7675	52.6242
BraA05g042850.4C	2.65746	3.78567	6.09631	6.26427	12.6722	11.1677	9.81945	6.88534	11.3966	4.72727	5.41902	6.90599	10.2418	19.6597	15.2833	20.9832	18.6791	23.3772
BraA06g000480.4C	1.73114	1.73599	2.60883	0.980655	1.19142	0.829351	2.99605	2.70394	3.73701	0.623089	1.08884	0.914936	3.51602	2.8904	2.90658	3.72243	3.79664	2.46254
BraA06g005430.4C	0.541936	0.302154	0.37567	0.290248	0.19775	0.461481	0.720835	0.823513	1.33371	0.15328	0.228266	0.24022	1.16375	0.41538	0.483607	1.10757	1.16243	0.609812
BraA06g006690.4C	0.732449	0.724729	0.580394	0.171013	0.109602	0.146749	0.851969	0.909163	0.861561	0.199885	0.451504	0.24267	1.01675	0.398026	0.399437	0.452506	0.872961	0.376633
BraA06g006940.4C	0.563602	0.756919	1.98856	0.960739	2.99243	2.00291	3.12565	2.9092	3.74146	1.00609	2.35854	1.42905	3.85491	4.97083	4.76536	5.57269	6.76677	6.53169
BraA06g007860.4C	1.29681	2.10629	3.24659	1.92441	2.67794	2.13803	4.7965	3.32998	5.49059	1.99309	2.55272	2.21253	5.60334	5.91067	7.25788	6.85473	7.15662	4.13311
BraA06g009910.4C	8.74871	10.201	10.4721	17.4291	13.0275	8.62502	13.3818	14.5628	14.564	18.8593	29.3185	14.4016	11.5539	12.1589	13.3108	17.081	16.7054	15.9235
BraA06g011680.4C	0.95447	0.579339	1.11718	0.208311	0.527166	0.477252	1.40467	1.61451	1.59617	0.464038	0.944679	0.99949	3.08801	1.29751	1.18393	1.43569	2.5254	1.81412
BraA06g011710.4C	3.12581	1.95916	2.32294	0.358772	0.716802	0.533422	4.41249	3.99586	5.11655	0.338579	0.775581	1.0006	5.76781	4.17513	3.18509	3.52628	3.94731	1.70481
BraA06g015030.4C	15.0446	10.7873	11.5056	8.86938	5.25066	6.8531	10.9386	10.8638	9.25634	6.62566	7.11799	9.78983	8.67916	4.00376	3.3794	6.04605	6.56536	5.89316
BraA06g031810.4C	3.11848	4.33233	4.59718	2.94085	4.58855	3.2515	6.65763	6.33908	8.23278	2.5216	2.28304	3.40982	7.18921	10.0889	9.00768	9.10336	8.71109	8.75117
BraA06g031990.4C	2.82505	2.92255	4.70557	2.6975	6.44206	5.69939	9.23617	6.81013	10.313	2.11048	2.53286	3.46005	8.94259	11.9915	12.0431	14.9677	14.069	19.2013
BraA06g034660.4C	3.6346	2.61976	3.45297	1.19859	0.703519	0.913933	3.39923	3.53351	4.70946	0.803312	0.557971	0.50131	3.75831	2.62908	2.80299	2.7334	2.71825	2.15892
BraA06g036600.4C	1.66766	2.82346	4.65187	7.97483	10.0494	9.93072	5.15124	4.12981	6.2265	6.62838	8.82273	6.37101	12.582	13.0129	13.6532	14.6068	16.6888	15.0725
BraA06g037680.4C	2.6801	3.01802	3.8336	1.86869	2.68557	2.84472	4.32617	3.38483	5.93695	1.22722	1.28051	1.09246	4.62181	4.82356	4.80065	6.2412	6.33981	7.24263
BraA06g037720.4C	4.43289	4.76689	7.24863	2.84104	5.26723	4.79114	8.84644	6.99051	8.98234	1.78378	2.35255	2.35615	8.56218	8.66687	9.55024	12.8359	12.8617	13.6074
BraA06g038940.4C	0.98667	1.44986	1.8299	1.26232	2.29897	2.4883	2.88627	2.28342	2.60406	1.224	1.72186	1.84552	3.41211	3.65099	4.02247	3.35763	4.49577	3.9777
BraA06g038990.4C	4.54646	3.73071	5.25641	2.09556	2.3252	2.85594	5.76843	5.60987	6.03212	1.63462	1.75995	1.15436	5.33775	6.9757	5.90959	7.52614	7.47297	7.24543
BraA06g040730.4C	9.75754	11.9922	12.1214	15.0372	15.0166	15.421	19.2836	14.044	18.3057	11.3883	10.1234	11.6003	18.4387	28.8026	22.2396	29.2959	24.8715	23.7643
BraA06g041910.4C	0.378229	0.189288	0.44784	0.332345	0.081005	0.295489	0.861617	0.779596	0.837075	0.255321	0.292861	0.211717	0.524268	0.268718	0.244623	0.753111	1.03021	0.353047
BraA06g042470.4C	2.53307	1.94932	2.47541	0.640839	0.547344	0.467996	2.13907	2.11519	2.34826	0.245641	0.683602	0.802922	3.20996	1.6796	1.25722	2.00317	2.15884	1.02555
BraA06g042690.4C	18.0947	13.6057	17.3412	4.66655	4.58868	3.8091	23.2633	23.0352	23.866	3.26473	6.47103	3.49117	16.3308	17.3035	13.1464	18.7839	22.0186	10.3339
BraA06g043850.4C	3.24034	3.1128	3.10392	1.21483	1.71374	1.13214	4.98557	4.89671	4.78093	0.913216	1.1305	1.37449	3.9025	3.83829	4.55785	4.71555	4.3024	3.91062
BraA06g046890.4C	1.22861	1.67098	1.24698	5.07343	4.32301	3.83181	0.844028	0.951812	1.06566	5.76924	7.25657	8.52069	1.05723	0.598627	0.470372	0.56898	0.737109	0.385545
BraA07g001520.4C	0	0.043146	0.149164	0	0	0.076794	0.039624	0.129306	0.054566	0	0	0.03648	0.148577	0.312585	0.24595	0.302948	0.243058	0.391109
BraA07g003930.4C	0.125137	0.108219	0.174211	0.240637	0.235701	0.288432	0.238162	0.328289	0.359403	0.368571	0.296425	0.454275	0.199639	0.088014	0.070555	0.209466	0.225658	0.211421
BraA07g005180.4C	0.78832	0.758617	1.32201	1.60511	2.40747	1.44112	2.02748	1.92387	2.05962	1.34071	1.63547	1.51867	2.56785	2.48963	3.15221	3.41566	4.13393	3.16743
BraA07g005830.4C	8.93276	6.30749	5.9796	4.01828	1.52016	2.17658	8.66808	8.6602	9.51574	1.93036	1.72754	1.43118	8.54162	7.03249	5.8156	6.37894	6.0356	3.69678
BraA07g018090.4C	1.33829	1.49686	2.8225	32.7014	17.7778	24.3806	1.58161	0.943505	1.39417	33.5127	29.1797	20.182	3.20993	2.61555	1.95808	3.08695	3.84813	3.79201
BraA07g018280.4C	0.672893	0.813509	1.37772	1.01931	1.70652	1.93747	0.892458	0.817207	0.802522	0.892067	1.15732	1.08313	1.40688	1.82601	1.87644	1.22819	1.25808	2.16991
BraA07g019240.4C	1.55	1.72491	2.30793	0.267004	0.629913	0.571604	2.17347	2.1053	1.67334	0.427075	1.07102	0.60887	3.60744	2.07403	2.65891	2.96914	3.3436	1.98346
BraA07g020910.4C	0.200683	0.139776	0.14961	0.097748	0.09895	0.129588	0.53371	0.370714	0.529023	0.02376	0.211687	0.324294	0.196949	0.221762	0.120469	0.145631	0.480493	0.162665
BraA07g021030.4C	3.62495	3.68585	3.55827	2.19333	1.98117	1.65425	7.71809	7.00313	9.00358	1.17328	1.02177	0.942281	4.63867	6.39165	4.06463	6.52044	6.60363	5.24146
BraA07g021180.4C	0.434425	0.302316	0.317793	0.156381	0.174958	0.164827	0.616424	0.709464	0.749116	0.168116	0.460857	0.266348	0.366999	0.119655	0.160738	0.487199	0.438782	0.230241
BraA07g025750.4C	1.79308	1.68679	2.0182	0.533909	0.371661	0.374168	1.45405	1.88675	2.22277	0.245852	0.345116	0.684394	2.30118	1.39356	0.996819	1.44443	2.48864	1.11392
BraA07g026820.4C	2.15206	2.25449	2.35418	0.243916	0.130811	0.226777	1.7198	2.32368	1.7771	0.210785	0.46479	0.477966	2.93911	1.38198	0.936153	1.14485	1.87782	0.908527
BraA07g027450.4C	3.16292	3.00485	3.32571	0.782328	0.66917	0.54439	3.4578	3.57555	4.27956	0.646654	0.826245	1.28202	3.54835	2.54021	1.89377	2.54976	3.19701	1.68853
BraA07g029410.4C	10.6921	8.98052	7.06478	8.13829	2.04563	3.6202	10.2964	8.4093	8.7764	4.2877	3.15294	4.60501	4.23273	4.26649	3.16735	7.55562	7.57706	4.3629
BraA07g037320.4C	7.66122	5.78446	5.29653	2.33859	1.91132	1.75695	3.71093	4.5931	4.46268	1.58499	1.53002	1.78548	4.01803	2.33504	2.14116	2.22937	3.16571	2.45087
BraA07g037380.4C	3.60864	3.17842	4.75612	1.94618	2.97773	2.90947	9.30236	6.95459	6.61916	1.45546	1.86803	2.22969	5.96634	5.08572	5.25099	7.09744	7.47806	7.28621
BraA07g039720.4C	1.09868	1.28493	1.023	0.659185	0.764871	0.587901	1.64914	1.56059	1.5306	0.656106	0.451277	0.592662	1.79466	1.31193	1.64696	1.44587	2.12576	1.52336
BraA07g039850.4C	9.62833	8.14069	12.3364	9.33868	9.29122	7.79203	23.6887	17.8325	22.9212	6.27055	7.75829	5.91256	20.5711	24.9878	21.0732	27.7878	26.9321	25.2737
BraA07g043250.4C	9.88517	6.33732	9.01671	3.56898	3.4854	2.75379	13.7679	10.8844	11.4415	2.14741	3.03682	2.86527	10.9551	8.75025	7.62061	9.45315	8.88165	5.72148
BraA08g012640.4C	3.92338	4.43339	6.0249	4.48629	7.11186	5.35867	8.97819	7.65629	11.1488	4.47816	5.94839	3.86686	11.0437	11.5958	10.6818	14.5726	14.887	13.2913
BraA08g017510.4C	0.196734	0.279822	0.221569	0.317682	0.799944	0.337394	0.298484	0.303879	0.333014	0.336718	0.411024	0.364977	0.483296	0.86491	0.692668	1.05412	1.03112	0.839795
BraA08g031560.4C	0.120225	0.146063	0.160348	0.17797	0.17819	0.127804	0.374134	0.680269	0.268243	0.100155	0.368089	0.157659	0.43363	0.397682	0.191855	0.258784	0.498942	0.204333
BraA08g031700.4C	6.79892	6.87772	9.47731	11.8043	16.1954	15.1558	9.73004	8.62224	11.5916	10.4224	13.4162	12.3552	18.8031	17.2085	17.8875	20.0874	22.314	20.2605
BraA08g033760.4C	0.780037	0.333508	0.62641	0.246745	0.210057	0.408592	1.14209	1.33977	1.70366	0.541097	0.889611	0.84944	0.742772	0.157353	0.390654	0.680211	1.67086	0.74431
BraA08g035200.4C	2.08712	1.47013	1.68239	0.581288	1.048	0.477374	1.8301	2.21599	2.54874	0.439616	1.10887	0.751266	2.46003	1.97521	1.38683	2.19061	2.1414	1.79906
BraA08g036670.4C	0.110003	0.346051	0.513711	0.317464	0.250637	0.202119	0.559473	0.459508	0.429539	0.049288	0.18397	0.135416	0.732894	0.749671	0.460593	1.09059	1.02117	0.382692
BraA09g000850.4C	0.663037	0.522857	0.431214	0.325192	0.180597	0.136877	0.970954	1.01479	1.39814	0.111648	0.193335	0.117431	0.80674	1.10003	0.678365	1.29648	0.979095	0.497788
BraA09g001210.4C	0.593457	0.693638	1.29778	0.405426	0.360636	0.434093	1.24994	1.17777	1.61104	0.388876	0.449955	0.442493	1.57807	1.90735	2.15874	2.10657	2.17917	1.42915
BraA09g003120.4C	1.01987	1.06863	1.27523	0.745764	0.789005	1.0831	2.05247	1.79631	2.47512	0.439793	0.939051	0.754569	2.78857	2.38521	2.31825	2.10255	2.99454	2.3988
BraA09g005290.4C	4.90334	4.49394	6.34429	2.55925	3.27078	3.04105	6.74619	5.30736	6.092	1.80252	1.83929	2.69963	6.17093	7.48077	7.96286	6.45583	7.02197	6.1477
BraA09g006050.4C	19.5023	29.7958	48.0256	56.4661	84.8959	81.9218	68.9533	49.9881	74.5803	40.2223	26.0872	38.7399	68.4833	139.306	142.486	141.331	103.363	144.662
BraA09g011450.4C	7.27802	5.24467	6.53475	1.12989	1.05109	0.885883	5.49986	5.20955	6.65382	1.0647	1.86156	2.01543	7.20213	2.97377	2.57682	4.28929	4.99038	2.26218
BraA09g011920.4C	6.83562	5.24155	3.256	0.707236	0.624163	0.641088	2.29944	2.91154	2.43901	0.669544	1.4973	0.77524	3.14142	0.833542	0.875434	0.589827	2.15703	0.996737
BraA09g013880.4C	0.283445	0.178226	0.478095	0.299004	0.417863	0.284528	0.583844	0.308328	0.452955	0.093023	0.196427	0.156233	0.944912	0.607862	0.596375	0.501657	0.579457	0.662547
BraA09g024350.4C	1.97983	1.79374	2.62599	0.524126	0.408138	0.684501	2.50038	2.25233	2.60907	0.27998	0.867502	0.483989	2.63045	1.64618	1.6357	1.77357	2.0758	1.47618
BraA09g026690.4C	2.84641	2.56837	3.23355	0.928095	0.821241	0.707373	2.81094	2.91633	3.37507	0.791585	1.33967	1.85929	3.74668	1.79463	1.93684	2.52465	3.10916	1.66082
BraA09g037110.4C	2.83923	3.11643	2.84131	0.919864	1.57627	1.51042	3.12588	3.95182	4.49189	1.14376	0.91611	1.16595	3.69925	4.32707	3.49425	3.36582	4.11396	3.17867
BraA09g037460.4C	1.37895	0.95295	1.57856	0.427625	0.872637	0.636197	2.1602	1.85218	1.65304	0.561526	0.550197	0.505961	2.37464	2.0517	1.59921	2.88978	2.42208	2.33053
BraA09g041270.4C	1.1806	0.940078	1.24833	0.222517	0.469794	0.2429	2.1168	1.87147	1.82227	0.171431	0.431096	0.479302	1.91975	1.29166	1.15775	1.37991	1.64456	0.939745
BraA09g048980.4C	1.24595	1.07736	0.901298	0.123305	0.176302	0.100034	0.84064	1.24709	0.973374	0.047206	0.163788	0.327886	1.66583	0.494556	0.468732	0.682813	0.676919	0.290528
BraA09g051210.4C	1.91716	1.97183	3.48915	1.66585	4.26	3.27475	5.09944	4.62895	5.60093	1.3212	2.38177	2.14896	5.81338	5.18389	6.43094	6.9746	7.58056	8.27163
BraA09g054900.4C	5.25643	4.21518	5.04577	3.01076	1.44181	1.79436	6.15149	5.73926	7.59003	1.57335	1.28938	1.1709	6.45523	6.01817	5.87548	6.89847	7.49008	4.27883
BraA09g056050.4C	0.621329	0.47341	0.439194	0.717029	1.13336	1.10761	1.55591	1.1062	1.88665	0.545408	0.818064	1.20082	1.77418	1.84898	1.53666	2.29208	2.01981	1.90571
BraA09g062510.4C	123.812	137.529	160.335	22.1255	27.2162	28.629	118.413	129.54	103.678	19.8646	30.841	61.7772	27.4646	10.333	18.0578	34.8311	38.6681	27.8477
BraA09g063020.4C	0.151421	0.234685	0.459045	0.169998	0.073547	0.21608	0.405289	0.266818	0.613791	0.111213	0.15285	0.105373	0.477422	0.750208	0.730541	0.606857	0.598779	0.747108
BraA09g063070.4C	0.108721	0.051201	0.068374	0.035415	0.209558	0.065636	0.048247	0.047072	0.108508	0.062919	0.099775	0	0.327153	0.382662	0.185272	0.352905	0.131668	0.203745
BraA09g063630.4C	0.066958	0.16574	0.050279	0.072919	0.248944	0.253489	0.162216	0.194835	0.289732	0.054312	0.111012	0.101303	0.411368	0.528315	0.509741	0.469463	0.46437	0.810451
BraA09g063790.4C	0.221627	0.165624	0.212538	0.067869	0.159606	0.116609	0.478496	0.681785	0.561106	0.10391	0.200988	0.226118	0.323493	0.265865	0.487963	0.678614	0.552913	0.577741
BraA09g063940.4C	2.8985	3.22696	3.74479	0.851665	1.37626	1.30951	4.12606	3.82013	5.01488	0.954893	1.23428	0.938121	3.37982	2.86067	2.97324	2.89332	3.56983	2.96327
BraA09g065870.4C	3.45873	2.71631	3.04738	0.485868	0.724937	0.651939	3.14434	3.30856	4.3346	0.726411	0.895275	1.27698	4.07417	2.73394	1.63064	2.56917	3.50665	1.56995
BraA10g000040.4C	6.68905	9.72667	14.9856	20.4581	25.1167	25.9818	12.5084	11.1752	15.8122	17.8143	18.3174	16.5012	31.2144	38.1931	37.558	38.9096	36.2207	38.4432
BraA10g000150.4C	13.617	18.1615	23.4341	31.457	52.0591	45.0462	26.4919	22.5537	24.9354	28.3451	33.4595	32.6378	38.166	42.0996	47.5397	55.6362	53.6805	66.7336
BraA10g002090.4C	2.21794	1.95034	3.03132	1.1756	1.21658	1.18317	3.28395	3.31834	3.38219	0.743136	0.809592	1.11468	4.07097	3.92881	3.69884	4.11989	4.52948	3.70528
BraA10g004370.4C	2.07828	2.2821	2.8426	0.842177	1.53723	0.965538	4.43014	3.85631	4.4899	0.500452	0.715862	1.44346	3.98327	4.24186	4.20722	4.27505	4.09816	3.39583
BraA10g004420.4C	2.74012	2.62589	2.956	1.99012	1.48359	1.32084	4.10195	3.38429	3.98456	1.04309	1.15169	1.6564	4.10733	4.10101	3.16581	3.82056	4.0934	3.426
BraA10g014390.4C	0.187029	0.26886	0.805338	0.657558	2.15786	1.58109	0.898109	0.811744	1.61791	0.365011	0.649822	0.557347	1.59714	3.09357	3.70389	3.75775	3.12492	5.41438
BraA10g019810.4C	3.65111	5.7184	8.64848	9.27135	21.9299	21.6128	14.1768	9.20312	13.4624	9.91252	11.1167	12.7707	10.0216	22.0045	21.3918	24.2245	25.955	35.1709
BraA10g024790.4C	2.81157	2.07177	2.49975	0.402438	0.362859	0.448445	1.91185	1.99062	2.61189	0.222883	0.461751	0.909378	2.45587	1.12277	0.702435	1.2271	1.64446	0.837115
BraA10g025240.4C	4.80146	3.86694	4.58073	1.8406	2.20592	1.69383	6.78117	5.95499	7.9534	1.32756	1.58751	2.18261	6.78789	7.46097	5.45249	6.45373	6.54595	4.33807
BraA10g029520.4C	5.9419	3.452	4.5524	0.453841	0.691663	0.472168	2.26459	3.43843	2.99038	0.603997	0.92179	1.09686	4.32109	1.12992	1.25159	1.80081	2.27542	1.12226
BraA10g031890.4C	7.32736	7.69605	9.97434	13.164	18.8819	16.7367	19.8675	13.1184	18.8947	10.6229	11.4077	13.8468	18.2996	26.3675	23.9017	32.0184	28.6253	30.1664
BraA10g033260.4C	5.5342	10.4868	13.8234	17.2707	29.4349	28.1076	22.0075	14.8251	26.3403	13.0439	13.0111	18.9598	19.4166	27.3381	26.2115	45.6106	40.4397	53.7614
