# Supplementary material for: Genome-wide characterization of the PPR gene family and its potential roles in stress responses and chloroplast RNA editing in Brassica rapa
Source: Front Plant Sci. 2026 Jun 15;17:1860005. doi: 10.3389/fpls.2026.1860005 (PMC13311020; doi:10.3389/fpls.2026.1860005)
Supplement: Supplementary file 8 [file Table7.xlsx]

## Sheet: chloroplast
Table S7 Sequencing depth data used for RNA editing site detection
Editing site	Chromosome	sample	Reference read depth	Altered read depth	Editing ratio
accD-782	OP729397.1	XK_Control	5	82	0.942529
accD-782	OP729397.1	XK_1h	7	131	0.949275
accD-782	OP729397.1	XK_6h	2	55	0.964912
accD-782	OP729397.1	XK_12h	17	137	0.88961
accD-782	OP729397.1	XK_18h	10	141	0.933775
accD-782	OP729397.1	GHA_Control	3	96	0.969697
accD-782	OP729397.1	GHA_1h	4	148	0.973684
accD-782	OP729397.1	GHA_6h	10	166	0.943182
accD-782	OP729397.1	GHA_12h	7	125	0.94697
accD-782	OP729397.1	GHA_18h	24	128	0.842105
atpF-92	OP729397.1	XK_Control	8	62	0.885714
atpF-92	OP729397.1	XK_1h	2	78	0.975
atpF-92	OP729397.1	XK_6h	7	59	0.893939
atpF-92	OP729397.1	XK_12h	5	21	0.807692
atpF-92	OP729397.1	XK_18h	7	25	0.78125
atpF-92	OP729397.1	GHA_Control	14	74	0.840909
atpF-92	OP729397.1	GHA_1h	10	70	0.875
atpF-92	OP729397.1	GHA_6h	18	35	0.660377
atpF-92	OP729397.1	GHA_12h	8	28	0.777778
atpF-92	OP729397.1	GHA_18h	7	20	0.740741
cemA-256	OP729397.1	XK_Control	28	19	0.404255
cemA-256	OP729397.1	XK_1h	43	39	0.47561
cemA-256	OP729397.1	XK_6h	10	21	0.677419
cemA-256	OP729397.1	XK_12h	38	36	0.486486
cemA-256	OP729397.1	XK_18h	75	70	0.482759
cemA-256	OP729397.1	GHA_Control	63	13	0.171053
cemA-256	OP729397.1	GHA_1h	82	21	0.203883
cemA-256	OP729397.1	GHA_6h	58	53	0.477477
cemA-256	OP729397.1	GHA_12h	50	18	0.264706
cemA-256	OP729397.1	GHA_18h	75	57	0.431818
clpP-559	OP729397.1	XK_Control	28	112	0.8
clpP-559	OP729397.1	XK_1h	28	160	0.851064
clpP-559	OP729397.1	XK_6h	15	115	0.884615
clpP-559	OP729397.1	XK_12h	70	110	0.611111
clpP-559	OP729397.1	XK_18h	42	144	0.774194
clpP-559	OP729397.1	GHA_Control	10	109	0.915966
clpP-559	OP729397.1	GHA_1h	24	131	0.845161
clpP-559	OP729397.1	GHA_6h	33	132	0.8
clpP-559	OP729397.1	GHA_12h	31	111	0.78169
clpP-559	OP729397.1	GHA_18h	51	151	0.747525
ndhB-149	OP729397.1	XK_Control	8	156	0.95122
ndhB-149	OP729397.1	XK_1h	2	133	0.985185
ndhB-149	OP729397.1	XK_6h	1	154	0.993548
ndhB-149	OP729397.1	XK_12h	5	77	0.939024
ndhB-149	OP729397.1	XK_18h	10	111	0.917355
ndhB-149	OP729397.1	GHA_Control	7	187	0.963918
ndhB-149	OP729397.1	GHA_1h	7	170	0.960452
ndhB-149	OP729397.1	GHA_6h	12	176	0.93617
ndhB-149	OP729397.1	GHA_12h	10	153	0.93865
ndhB-149	OP729397.1	GHA_18h	3	120	0.97561
ndhB-467	OP729397.1	XK_Control	13	131	0.909722
ndhB-467	OP729397.1	XK_1h	4	128	0.969697
ndhB-467	OP729397.1	XK_6h	4	67	0.943662
ndhB-467	OP729397.1	XK_12h	5	30	0.857143
ndhB-467	OP729397.1	XK_18h	5	80	0.941176
ndhB-467	OP729397.1	GHA_Control	6	90	0.9375
ndhB-467	OP729397.1	GHA_1h	5	97	0.95098
ndhB-467	OP729397.1	GHA_6h	12	102	0.894737
ndhB-467	OP729397.1	GHA_12h	8	76	0.904762
ndhB-467	OP729397.1	GHA_18h	7	68	0.906667
ndhD-773	OP729397.1	XK_Control	4	31	0.885714
ndhD-773	OP729397.1	XK_1h	2	19	0.904762
ndhD-773	OP729397.1	XK_6h	1	21	0.954545
ndhD-773	OP729397.1	XK_12h	7	22	0.758621
ndhD-773	OP729397.1	XK_18h	10	16	0.615385
ndhD-773	OP729397.1	GHA_Control	6	10	0.625
ndhD-773	OP729397.1	GHA_1h	11	20	0.645161
ndhD-773	OP729397.1	GHA_6h	12	13	0.52
ndhD-773	OP729397.1	GHA_12h	11	17	0.607143
ndhD-773	OP729397.1	GHA_18h	8	10	0.555556
psbF-77	OP729397.1	XK_Control	2	121	0.98374
psbF-77	OP729397.1	XK_1h	0	151	1
psbF-77	OP729397.1	XK_6h	1	56	0.982456
psbF-77	OP729397.1	XK_12h	3	111	0.973684
psbF-77	OP729397.1	XK_18h	1	116	0.991453
psbF-77	OP729397.1	GHA_Control	1	67	0.985294
psbF-77	OP729397.1	GHA_1h	7	114	0.942149
psbF-77	OP729397.1	GHA_6h	4	117	0.966942
psbF-77	OP729397.1	GHA_12h	3	98	0.970297
psbF-77	OP729397.1	GHA_18h	1	131	0.992424
psbZ-50	OP729397.1	XK_Control	8	113	0.933884
psbZ-50	OP729397.1	XK_1h	14	164	0.921348
psbZ-50	OP729397.1	XK_6h	3	48	0.941176
psbZ-50	OP729397.1	XK_12h	13	174	0.930481
psbZ-50	OP729397.1	XK_18h	7	153	0.95625
psbZ-50	OP729397.1	GHA_Control	35	64	0.646465
psbZ-50	OP729397.1	GHA_1h	33	124	0.789809
psbZ-50	OP729397.1	GHA_6h	19	155	0.890805
psbZ-50	OP729397.1	GHA_12h	30	122	0.802632
psbZ-50	OP729397.1	GHA_18h	39	179	0.821101
rpoA-200	OP729397.1	XK_Control	1	151	0.993421
rpoA-200	OP729397.1	XK_1h	3	180	0.983607
rpoA-200	OP729397.1	XK_6h	3	129	0.977273
rpoA-200	OP729397.1	XK_12h	11	114	0.912
rpoA-200	OP729397.1	XK_18h	5	186	0.973822
rpoA-200	OP729397.1	GHA_Control	5	122	0.96063
rpoA-200	OP729397.1	GHA_1h	5	129	0.962687
rpoA-200	OP729397.1	GHA_6h	7	180	0.962567
rpoA-200	OP729397.1	GHA_12h	9	148	0.942675
rpoA-200	OP729397.1	GHA_18h	16	172	0.914894
rpoB-338	OP729397.1	XK_Control	8	43	0.843137
rpoB-338	OP729397.1	XK_1h	4	34	0.894737
rpoB-338	OP729397.1	XK_6h	5	18	0.782609
rpoB-338	OP729397.1	XK_12h	5	17	0.772727
rpoB-338	OP729397.1	XK_18h	9	31	0.775
rpoB-338	OP729397.1	GHA_Control	11	78	0.876404
rpoB-338	OP729397.1	GHA_1h	6	29	0.828571
rpoB-338	OP729397.1	GHA_6h	7	15	0.681818
rpoB-338	OP729397.1	GHA_12h	7	16	0.695652
rpoB-338	OP729397.1	GHA_18h	4	10	0.714286
rps14-149	OP729397.1	XK_Control	19	173	0.901042
rps14-149	OP729397.1	XK_1h	5	190	0.974359
rps14-149	OP729397.1	XK_6h	4	70	0.945946
rps14-149	OP729397.1	XK_12h	28	75	0.728155
rps14-149	OP729397.1	XK_18h	22	62	0.738095
rps14-149	OP729397.1	GHA_Control	12	108	0.9
rps14-149	OP729397.1	GHA_1h	7	160	0.958084
rps14-149	OP729397.1	GHA_6h	17	116	0.87218
rps14-149	OP729397.1	GHA_12h	15	84	0.848485
rps14-149	OP729397.1	GHA_18h	24	49	0.671233

## Sheet: mitochondria
Editing site	Chromosome	sample	Reference read depth	Altered read depth	Editing ratio
atp1-1292	PX776524.1	XK_Control	0	9	1
atp1-1292	PX776524.1	XK_1h	0	15	1
atp1-1292	PX776524.1	XK_6h	0	63	1
atp1-1292	PX776524.1	XK_12h	1	64	0.984615
atp1-1292	PX776524.1	XK_18h	0	103	1
atp1-1292	PX776524.1	GHA_Control	0	6	1
atp1-1292	PX776524.1	GHA_1h	0	10	1
atp1-1292	PX776524.1	GHA_6h	0	27	1
atp1-1292	PX776524.1	GHA_12h	0	62	1
atp1-1292	PX776524.1	GHA_18h	1	66	0.985075
atp1-1415	PX776524.1	XK_Control	0	12	1
atp1-1415	PX776524.1	XK_1h	0	12	1
atp1-1415	PX776524.1	XK_6h	0	100	1
atp1-1415	PX776524.1	XK_12h	0	98	1
atp1-1415	PX776524.1	XK_18h	1	170	0.994152
atp1-1415	PX776524.1	GHA_Control	0	12	1
atp1-1415	PX776524.1	GHA_1h	0	14	1
atp1-1415	PX776524.1	GHA_6h	1	54	0.981818
atp1-1415	PX776524.1	GHA_12h	0	84	1
atp1-1415	PX776524.1	GHA_18h	2	55	0.964912
atp4-395	PX776524.1	XK_Control	0	6	1
atp4-395	PX776524.1	XK_1h	0	14	1
atp4-395	PX776524.1	XK_6h	0	38	1
atp4-395	PX776524.1	XK_12h	1	39	0.975
atp4-395	PX776524.1	XK_18h	3	51	0.944444
atp4-395	PX776524.1	GHA_Control	0	5	1
atp4-395	PX776524.1	GHA_1h	0	10	1
atp4-395	PX776524.1	GHA_6h	0	54	1
atp4-395	PX776524.1	GHA_12h	0	48	1
atp4-395	PX776524.1	GHA_18h	2	93	0.978947
atp4-416	PX776524.1	XK_Control	0	6	1
atp4-416	PX776524.1	XK_1h	0	16	1
atp4-416	PX776524.1	XK_6h	0	37	1
atp4-416	PX776524.1	XK_12h	1	40	0.97561
atp4-416	PX776524.1	XK_18h	2	58	0.966667
atp4-416	PX776524.1	GHA_Control	0	6	1
atp4-416	PX776524.1	GHA_1h	0	11	1
atp4-416	PX776524.1	GHA_6h	0	54	1
atp4-416	PX776524.1	GHA_12h	0	50	1
atp4-416	PX776524.1	GHA_18h	0	98	1
atp9-20	PX776524.1	XK_Control	1	16	0.941176
atp9-20	PX776524.1	XK_1h	0	166	1
atp9-20	PX776524.1	XK_6h	0	221	1
atp9-20	PX776524.1	XK_12h	0	163	1
atp9-20	PX776524.1	XK_18h	1	160	0.993789
atp9-20	PX776524.1	GHA_Control	0	36	1
atp9-20	PX776524.1	GHA_1h	1	130	0.992366
atp9-20	PX776524.1	GHA_6h	0	190	1
atp9-20	PX776524.1	GHA_12h	5	155	0.96875
atp9-20	PX776524.1	GHA_18h	3	213	0.986111
atp9-50	PX776524.1	XK_Control	0	17	1
atp9-50	PX776524.1	XK_1h	0	127	1
atp9-50	PX776524.1	XK_6h	0	229	1
atp9-50	PX776524.1	XK_12h	0	174	1
atp9-50	PX776524.1	XK_18h	0	171	1
atp9-50	PX776524.1	GHA_Control	0	33	1
atp9-50	PX776524.1	GHA_1h	1	132	0.992481
atp9-50	PX776524.1	GHA_6h	0	183	1
atp9-50	PX776524.1	GHA_12h	1	143	0.993056
atp9-50	PX776524.1	GHA_18h	0	230	1
cob-1084	PX776524.1	XK_Control	0	123	1
cob-1084	PX776524.1	XK_1h	4	186	0.978947
cob-1084	PX776524.1	XK_6h	2	209	0.990521
cob-1084	PX776524.1	XK_12h	4	191	0.979487
cob-1084	PX776524.1	XK_18h	1	195	0.994898
cob-1084	PX776524.1	GHA_Control	0	136	1
cob-1084	PX776524.1	GHA_1h	0	127	1
cob-1084	PX776524.1	GHA_6h	1	171	0.994186
cob-1084	PX776524.1	GHA_12h	0	179	1
cob-1084	PX776524.1	GHA_18h	1	82	0.987952
cob-1160	PX776524.1	XK_Control	117	84	0.41791
cob-1160	PX776524.1	XK_1h	132	72	0.352941
cob-1160	PX776524.1	XK_6h	139	70	0.334928
cob-1160	PX776524.1	XK_12h	159	62	0.280543
cob-1160	PX776524.1	XK_18h	160	60	0.272727
cob-1160	PX776524.1	GHA_Control	122	90	0.424528
cob-1160	PX776524.1	GHA_1h	115	70	0.378378
cob-1160	PX776524.1	GHA_6h	117	71	0.37766
cob-1160	PX776524.1	GHA_12h	109	56	0.339394
cob-1160	PX776524.1	GHA_18h	56	31	0.356322
cob-118	PX776524.1	XK_Control	0	14	1
cob-118	PX776524.1	XK_1h	0	17	1
cob-118	PX776524.1	XK_6h	1	24	0.96
cob-118	PX776524.1	XK_12h	0	27	1
cob-118	PX776524.1	XK_18h	0	28	1
cob-118	PX776524.1	GHA_Control	0	7	1
cob-118	PX776524.1	GHA_1h	0	15	1
cob-118	PX776524.1	GHA_6h	0	32	1
cob-118	PX776524.1	GHA_12h	0	48	1
cob-118	PX776524.1	GHA_18h	0	88	1
cob-568	PX776524.1	XK_Control	0	30	1
cob-568	PX776524.1	XK_1h	0	49	1
cob-568	PX776524.1	XK_6h	0	39	1
cob-568	PX776524.1	XK_12h	0	40	1
cob-568	PX776524.1	XK_18h	0	103	1
cob-568	PX776524.1	GHA_Control	0	15	1
cob-568	PX776524.1	GHA_1h	0	32	1
cob-568	PX776524.1	GHA_6h	0	47	1
cob-568	PX776524.1	GHA_12h	0	54	1
cob-568	PX776524.1	GHA_18h	1	54	0.981818
cob-853	PX776524.1	XK_Control	0	50	1
cob-853	PX776524.1	XK_1h	0	84	1
cob-853	PX776524.1	XK_6h	0	90	1
cob-853	PX776524.1	XK_12h	1	104	0.990476
cob-853	PX776524.1	XK_18h	3	106	0.972477
cob-853	PX776524.1	GHA_Control	0	46	1
cob-853	PX776524.1	GHA_1h	0	82	1
cob-853	PX776524.1	GHA_6h	1	59	0.983333
cob-853	PX776524.1	GHA_12h	0	63	1
cob-853	PX776524.1	GHA_18h	2	65	0.970149
cob-908	PX776524.1	XK_Control	0	30	1
cob-908	PX776524.1	XK_1h	0	48	1
cob-908	PX776524.1	XK_6h	0	46	1
cob-908	PX776524.1	XK_12h	2	57	0.966102
cob-908	PX776524.1	XK_18h	3	103	0.971698
cob-908	PX776524.1	GHA_Control	0	29	1
cob-908	PX776524.1	GHA_1h	0	50	1
cob-908	PX776524.1	GHA_6h	1	45	0.978261
cob-908	PX776524.1	GHA_12h	0	40	1
cob-908	PX776524.1	GHA_18h	1	71	0.986111
cob-924	PX776524.1	XK_Control	11	19	0.633333
cob-924	PX776524.1	XK_1h	22	29	0.568627
cob-924	PX776524.1	XK_6h	25	25	0.5
cob-924	PX776524.1	XK_12h	31	35	0.530303
cob-924	PX776524.1	XK_18h	66	54	0.45
cob-924	PX776524.1	GHA_Control	17	14	0.451613
cob-924	PX776524.1	GHA_1h	33	20	0.377358
cob-924	PX776524.1	GHA_6h	34	20	0.37037
cob-924	PX776524.1	GHA_12h	16	24	0.6
cob-924	PX776524.1	GHA_18h	46	32	0.410256
cob-982	PX776524.1	XK_Control	1	43	0.977273
cob-982	PX776524.1	XK_1h	0	35	1
cob-982	PX776524.1	XK_6h	0	39	1
cob-982	PX776524.1	XK_12h	2	74	0.973684
cob-982	PX776524.1	XK_18h	0	143	1
cob-982	PX776524.1	GHA_Control	0	28	1
cob-982	PX776524.1	GHA_1h	0	33	1
cob-982	PX776524.1	GHA_6h	0	61	1
cob-982	PX776524.1	GHA_12h	1	37	0.973684
cob-982	PX776524.1	GHA_18h	1	86	0.988506
nad1-725	PX776524.1	XK_Control	1	8	0.888889
nad1-725	PX776524.1	XK_1h	2	19	0.904762
nad1-725	PX776524.1	XK_6h	5	27	0.84375
nad1-725	PX776524.1	XK_12h	2	22	0.916667
nad1-725	PX776524.1	XK_18h	4	17	0.809524
nad1-725	PX776524.1	GHA_Control	1	5	0.833333
nad1-725	PX776524.1	GHA_1h	0	10	1
nad1-725	PX776524.1	GHA_6h	4	8	0.666667
nad1-725	PX776524.1	GHA_12h	4	15	0.789474
nad1-725	PX776524.1	GHA_18h	5	26	0.83871
nad3-344	PX776524.1	XK_Control	1	20	0.952381
nad3-344	PX776524.1	XK_1h	2	59	0.967213
nad3-344	PX776524.1	XK_6h	1	48	0.979592
nad3-344	PX776524.1	XK_12h	1	38	0.974359
nad3-344	PX776524.1	XK_18h	3	98	0.970297
nad3-344	PX776524.1	GHA_Control	14	63	0.818182
nad3-344	PX776524.1	GHA_1h	3	39	0.928571
nad3-344	PX776524.1	GHA_6h	0	47	1
nad3-344	PX776524.1	GHA_12h	1	32	0.969697
nad3-344	PX776524.1	GHA_18h	5	76	0.938272
nad3-349	PX776524.1	XK_Control	1	19	0.95
nad3-349	PX776524.1	XK_1h	2	59	0.967213
nad3-349	PX776524.1	XK_6h	1	49	0.98
nad3-349	PX776524.1	XK_12h	1	37	0.973684
nad3-349	PX776524.1	XK_18h	3	95	0.969388
nad3-349	PX776524.1	GHA_Control	17	60	0.779221
nad3-349	PX776524.1	GHA_1h	3	39	0.928571
nad3-349	PX776524.1	GHA_6h	1	46	0.978723
nad3-349	PX776524.1	GHA_12h	0	32	1
nad3-349	PX776524.1	GHA_18h	6	76	0.926829
nad4-1101	PX776524.1	XK_Control	0	5	1
nad4-1101	PX776524.1	XK_1h	0	12	1
nad4-1101	PX776524.1	XK_6h	1	15	0.9375
nad4-1101	PX776524.1	XK_12h	2	14	0.875
nad4-1101	PX776524.1	XK_18h	5	19	0.791667
nad4-1101	PX776524.1	GHA_Control	1	6	0.857143
nad4-1101	PX776524.1	GHA_1h	0	9	1
nad4-1101	PX776524.1	GHA_6h	1	22	0.956522
nad4-1101	PX776524.1	GHA_12h	4	32	0.888889
nad4-1101	PX776524.1	GHA_18h	1	27	0.964286
rpl16-149	PX776524.1	XK_Control	0	8	1
rpl16-149	PX776524.1	XK_1h	0	15	1
rpl16-149	PX776524.1	XK_6h	0	13	1
rpl16-149	PX776524.1	XK_12h	0	23	1
rpl16-149	PX776524.1	XK_18h	0	28	1
rpl16-149	PX776524.1	GHA_Control	0	9	1
rpl16-149	PX776524.1	GHA_1h	0	13	1
rpl16-149	PX776524.1	GHA_6h	0	32	1
rpl16-149	PX776524.1	GHA_12h	1	45	0.978261
rpl16-149	PX776524.1	GHA_18h	1	83	0.988095
rpl16-215	PX776524.1	XK_Control	0	8	1
rpl16-215	PX776524.1	XK_1h	0	14	1
rpl16-215	PX776524.1	XK_6h	1	11	0.916667
rpl16-215	PX776524.1	XK_12h	1	24	0.96
rpl16-215	PX776524.1	XK_18h	0	28	1
rpl16-215	PX776524.1	GHA_Control	0	5	1
rpl16-215	PX776524.1	GHA_1h	0	5	1
rpl16-215	PX776524.1	GHA_6h	0	28	1
rpl16-215	PX776524.1	GHA_12h	0	37	1
rpl16-215	PX776524.1	GHA_18h	0	58	1
rpl16-221	PX776524.1	XK_Control	0	8	1
rpl16-221	PX776524.1	XK_1h	0	14	1
rpl16-221	PX776524.1	XK_6h	0	12	1
rpl16-221	PX776524.1	XK_12h	0	26	1
rpl16-221	PX776524.1	XK_18h	0	27	1
rpl16-221	PX776524.1	GHA_Control	0	5	1
rpl16-221	PX776524.1	GHA_1h	0	5	1
rpl16-221	PX776524.1	GHA_6h	0	27	1
rpl16-221	PX776524.1	GHA_12h	1	36	0.972973
rpl16-221	PX776524.1	GHA_18h	2	56	0.965517
rps12-104	PX776524.1	XK_Control	1	34	0.971429
rps12-104	PX776524.1	XK_1h	2	71	0.972603
rps12-104	PX776524.1	XK_6h	2	77	0.974684
rps12-104	PX776524.1	XK_12h	1	79	0.9875
rps12-104	PX776524.1	XK_18h	1	93	0.989362
rps12-104	PX776524.1	GHA_Control	9	92	0.910891
rps12-104	PX776524.1	GHA_1h	7	66	0.90411
rps12-104	PX776524.1	GHA_6h	3	87	0.966667
rps12-104	PX776524.1	GHA_12h	0	81	1
rps12-104	PX776524.1	GHA_18h	4	76	0.95
rps12-146	PX776524.1	XK_Control	1	39	0.975
rps12-146	PX776524.1	XK_1h	1	65	0.984848
rps12-146	PX776524.1	XK_6h	3	90	0.967742
rps12-146	PX776524.1	XK_12h	3	107	0.972727
rps12-146	PX776524.1	XK_18h	1	147	0.993243
rps12-146	PX776524.1	GHA_Control	4	146	0.973333
rps12-146	PX776524.1	GHA_1h	2	123	0.984
rps12-146	PX776524.1	GHA_6h	4	131	0.97037
rps12-146	PX776524.1	GHA_12h	2	135	0.985401
rps12-146	PX776524.1	GHA_18h	3	109	0.973214
rps12-196	PX776524.1	XK_Control	0	46	1
rps12-196	PX776524.1	XK_1h	0	64	1
rps12-196	PX776524.1	XK_6h	1	107	0.990741
rps12-196	PX776524.1	XK_12h	3	113	0.974138
rps12-196	PX776524.1	XK_18h	2	172	0.988506
rps12-196	PX776524.1	GHA_Control	8	149	0.949045
rps12-196	PX776524.1	GHA_1h	3	119	0.97541
rps12-196	PX776524.1	GHA_6h	1	145	0.993151
rps12-196	PX776524.1	GHA_12h	3	124	0.976378
rps12-196	PX776524.1	GHA_18h	5	102	0.953271
rps12-221	PX776524.1	XK_Control	1	32	0.969697
rps12-221	PX776524.1	XK_1h	0	34	1
rps12-221	PX776524.1	XK_6h	1	48	0.979592
rps12-221	PX776524.1	XK_12h	2	44	0.956522
rps12-221	PX776524.1	XK_18h	0	91	1
rps12-221	PX776524.1	GHA_Control	5	56	0.918033
rps12-221	PX776524.1	GHA_1h	1	46	0.978723
rps12-221	PX776524.1	GHA_6h	0	62	1
rps12-221	PX776524.1	GHA_12h	3	46	0.938776
rps12-221	PX776524.1	GHA_18h	2	54	0.964286
rps12-269	PX776524.1	XK_Control	0	17	1
rps12-269	PX776524.1	XK_1h	0	29	1
rps12-269	PX776524.1	XK_6h	2	29	0.935484
rps12-269	PX776524.1	XK_12h	2	40	0.952381
rps12-269	PX776524.1	XK_18h	2	60	0.967742
rps12-269	PX776524.1	GHA_Control	3	26	0.896552
rps12-269	PX776524.1	GHA_1h	0	31	1
rps12-269	PX776524.1	GHA_6h	1	29	0.966667
rps12-269	PX776524.1	GHA_12h	5	41	0.891304
rps12-269	PX776524.1	GHA_18h	2	65	0.970149
rps3-1464	PX776524.1	XK_Control	9	14	0.608696
rps3-1464	PX776524.1	XK_1h	2	6	0.75
rps3-1464	PX776524.1	XK_6h	1	11	0.916667
rps3-1464	PX776524.1	XK_12h	2	21	0.913043
rps3-1464	PX776524.1	XK_18h	3	30	0.909091
rps3-1464	PX776524.1	GHA_Control	3	8	0.727273
rps3-1464	PX776524.1	GHA_1h	0	10	1
rps3-1464	PX776524.1	GHA_6h	1	40	0.97561
rps3-1464	PX776524.1	GHA_12h	3	66	0.956522
rps3-1464	PX776524.1	GHA_18h	1	90	0.989011
rps3-1561	PX776524.1	XK_Control	0	25	1
rps3-1561	PX776524.1	XK_1h	0	12	1
rps3-1561	PX776524.1	XK_6h	0	20	1
rps3-1561	PX776524.1	XK_12h	0	25	1
rps3-1561	PX776524.1	XK_18h	0	42	1
rps3-1561	PX776524.1	GHA_Control	0	15	1
rps3-1561	PX776524.1	GHA_1h	0	12	1
rps3-1561	PX776524.1	GHA_6h	0	53	1
rps3-1561	PX776524.1	GHA_12h	0	95	1
rps3-1561	PX776524.1	GHA_18h	0	87	1
rps3-1592	PX776524.1	XK_Control	0	26	1
rps3-1592	PX776524.1	XK_1h	0	12	1
rps3-1592	PX776524.1	XK_6h	1	16	0.941176
rps3-1592	PX776524.1	XK_12h	0	26	1
rps3-1592	PX776524.1	XK_18h	0	41	1
rps3-1592	PX776524.1	GHA_Control	0	17	1
rps3-1592	PX776524.1	GHA_1h	0	12	1
rps3-1592	PX776524.1	GHA_6h	0	59	1
rps3-1592	PX776524.1	GHA_12h	0	91	1
rps3-1592	PX776524.1	GHA_18h	1	79	0.9875
